# Supplementary material for: Genomic Insights Into the Acid Adaptation of Novel Methanotrophs Enriched From Acidic Forest Soils
Source: Front Microbiol. 2018 Aug 27;9:1982. doi: 10.3389/fmicb.2018.01982 (PMC6119699; doi:10.3389/fmicb.2018.01982)
Supplement: Supplementary file 3 [file Table_2.XLSX]

## Sheet: Table S4. Central metabolism
Metabolism pathway	Name	Gene name	KS32			KS41
Methane metabolism			Locus tag	Organism	Similarity identify	Locus tag	Organism	Similarity identify
Methane oxidation	Particulate methane monooxygenase, subunit C1	pmoC1	3-cds903	uncultured Methylocystis sp. GSC357	98.95	3-cds63	Methylobacter tundripaludum	98.94
	Particulate methane monooxygenase, subunit A1	pmoA1	3-cds904	uncultured Methylocystis sp. GSC357	98.95	3-cds64	Methylovulum miyakonense	97.94
	Particulate methane monooxygenase, subunit B1	pmoB1	3-cds905	uncultured Methylocystis sp. GSC357	95.9	3-cds65	Methylovulum miyakonense	94.87
	Particulate methane monooxygenase, subunit C1mn	pmoC1mn	3-cds90	uncultured Methylocystis sp. GSC357	98.95
	Particulate methane monooxygenase, subunit C2	pmoC2	14-cds168	uncultured Methylocystis sp. GSC357	98.95
	Particulate methane monooxygenase, subunit A2	pmoA2	14-cds169	uncultured Methylocystis sp. GSC357	98.95
	Particulate methane monooxygenase, subunit B2	pmoB2	14-cds170	uncultured Methylocystis sp. GSC357	95.9
	Particulate methane monooxygenase, subunit C3mn	pmoC3mn	14-cds312	uncultured Methylocystis sp. GSC357	98.95
	Particulate methane monooxygenase, subunit C2mn	pmoC2mn	11-cds147	Methylocystis parvus	97.92
	methane/ammonia monooxygenase-related , subunit A	pxmA				4-cds4	Methylobacter tundripaludum	96.9
	methane/ammonia monooxygenase-related , subunit B	pxmB				4-cds5	Methylobacter tundripaludum	88.77
	methane/ammonia monooxygenase-related , subunit C	pxmC				4-cds6	Methylobacter tundripaludum	93.88
Methanol oxidation	PQQ-dependent dehydrogenase		3-cds920	Methylocystis sp. ATCC 49242	93.88	3-cds550	Methylovulum miyakonense	91.87
	Beta-propeller domains of methanol dehydrogenase type		11-cds160	Methylosinus trichosporium	72.62
Pyrroloquinoline quinone (PQQ) biosynthesis	pyrroloquinoline quinone biosynthesis protein PqqE	pqqE	3-cds568	Methylocystis parvus	88.79	3-cds914	Methylobacter tundripaludum	93.88
	pyrroloquinoline quinone biosynthesis protein PqqD	pqqD				3-cds915	Methylobacter luteus	91.81
	pyrroloquinoline quinone biosynthesis protein PqqC, [EC:1.3.3.11]	pqqC	3-cds569	Methylocystis sp. ATCC 49242	88.8	3-cds917	Methylobacter tundripaludum	96.91
	pyrroloquinoline quinone biosynthesis protein PqqB	pqqB	3-cds570	Methylocystis parvus	85.77	3-cds918	Methylobacter tundripaludum	96.93
Formaldehyde oxidation	formaldehyde-activating enzyme	fae	14-cds254	Methylocystis rosea	95.91	3-cds799	Methylovulum miyakonense	96.94
	formaldehyde-activating enzyme	fae	14-cds255	Methylocystis sp. ATCC 49242	93.88	3-cds808	Methylobacter tundripaludum	97.94
	formaldehyde-activating enzyme	fae	3-cds696	Methylocystis rosea	95.91	1-cds40	Methyloglobulus morosus	97.9
	5,10-methylenetetrahydrofolate reductase	metF	3-cds516	Methylocystis sp. ATCC 49242	87.78	1-cds1192	Methylobacter tundripaludum	95.89
	methylene-tetrahydromethanopterin dehydrogenase	mtdB	3-cds697	Methylocystis sp. ATCC 49242	91.85	1-cds2087	Methylobacter	91.8
	methylene-tetrahydromethanopterin dehydrogenase	mtdB				1-cds2088	Methylovulum miyakonense	94.91
	methylene tetrahydrofolate dehydrogenase		3-cds281	Methylocystis sp. ATCC 49242	93.89	3-cds1315	Methylobacter tundripaludum	93.88
	N(5),N(10)-methenyltetrahydromethanopterin cyclohydrolase [EC:3.5.4.27]	mch	3-cds282	Methylosinus sp. LW4	88.81	3-cds796	Methylobacter tundripaludum	95.89
Formate oxidation	formylmethanofuran dehydrogenase subunit A	fwdA	3-cds1161	Methylosinus sp. PW1	90.82	3-cds92	Methylovulum miyakonense	97.91
	formylmethanofuran dehydrogenase subunit B	fwdB	3-cds1162	Methylosinus sp. LW4	80.68	3-cds91	Methylobacter tundripaludum	91.85
	formylmethanofuran-tetrahydromethanopterin formyltransferase	ftr	3-cds1160	Methylocystis sp. ATCC 49242	90.82	3-cds96	Methylosarcina lacus	96.92
	formylmethanofuran dehydrogenase subunit C	fwdC	3-cds1159	Methylosinus sp. PW1	85.71	3-cds97	Methylobacter tundripaludum	89.81
	formate dehydrogenase subunit gamma	fdoI	3-cds1107	Methylosinus sp. LW3	88.78	1-cds107	Methylobacter tundripaludum	88.8
	formate dehydrogenase iron-sulfur subunit	fdoH	3-cds1108	Methylocystis sp. ATCC 49242	86.8	1-cds108	Methylobacter tundripaludum	92.86
	formate dehydrogenase major subunit [EC:1.2.1.2]	fdoG	3-cds1109	Methylocystis sp. ATCC 49242	93.87	1-cds109	Methylobacter tundripaludum	95.9
	formate dehydrogenase accessory protein FdhD	fdhD	3-cds1110	Methylosinus sp. LW4	83.71	1-cds110	Methylobacter tundripaludum	92.85
	formate dehydrogenase subunit delta [EC:1.2.1.2]	fdsD	3-cds1111	Methylocystis sp. ATCC 49242	75.64	1-cds111	Methylobacter tundripaludum	91.73
	Ni,Fe-hydrogenase III small subunit	hycE	3-cds738	Methylocystis sp. SC2	89.82
	Ni,Fe-hydrogenase III small subunit	hycE	3-cds737	Methylocystis sp. ATCC 49242	78.65	1-cds137	Methylobacter luteus	94.88
	formate hydrogenlyase subunit 5					1-cds138	Methyloglobulus morosus	87.79
	formate hydrogenlyase subunit 3	hyfB	3-cds733	Methylocystis rosea	82.71	1-cds139	Methylovulum miyakonense	96.91
	hydrogenase 4 membrane component (E)	hyfE	3-cds735	Methylosinus trichosporium	93.8	1-cds140	Methylovulum miyakonense	93.86
	formate hydrogenlyase subunit 4	hyfC	3-cds734	Methylocystis sp. ATCC 49242	89.78	1-cds141	Methylovulum miyakonense	93.86
	formate hydrogenlyase subunit 3	hyfB	3-cds736	Methylocystis rosea	86.77
Central carbon metabolism
Formaldehyde assimilation/ RuMP pathway	3-hexulose-6-phosphate synthase	gutQ				1-cds1125	Methylobacter tundripaludum	96.92
	3-hexulose-6-phosphate isomerase	sgbH				1-cds1124	Methylobacter tundripaludum	96.9
	Fe-S cluster assembly protein HesB	hesB				1-cds1957	Methylosarcina fibrata	88.8
	fructose-bisphosphate aldolase	fba	5-cds491	Methylocystis sp. ATCC 49242	96.93	1-cds1119	Methylobacter tundripaludum	95.91
	fructose-bisphosphate aldolase	fba				1-cds1178	Methylobacter luteus	94.85
	3-hexulose-6-phosphate synthase / 6-phospho-3-hexuloisomerase [EC:4.1.2.43 5.3.1.27]	hps-phi				1-cds1957	Methylosarcina fibrata	88.8
	glucose-6-phosphate isomerase [EC:5.3.1.9]	pgi				1-cds1098	Methylobacter luteus	88.79
	glucose-6-phosphate 1-dehydrogenase	zwf				1-cds201	Methylovulum miyakonense	91.86
	6-phosphogluconate dehydrogenase	gnd				1-cds202	Methylobacter tundripaludum	95.9
Formaldehyde assimilation/Serine pathway	glycine/serine hydroxymethyltransferase [EC:2.1.2.1]	glyA	5-cds273	Methylocystis parvus	96.92	3-cds1313	Methylobacter tundripaludum	94;90
	glycine/serine hydroxymethyltransferase [EC:2.1.2.1]	glyA	11-cds170	Methylocystis sp. ATCC 49242	83.74
	serine/glyoxylate aminotransferase [EC:2.6.1.44 2.6.1.45 2.6.1.51]		3-cds279	Methylocystis sp. ATCC 49242	93.89	4-cds128	Methylobacter luteus	97.92
	glycerate dehydrogenase [EC:1.1.1.29]	hprA	3-cds280	Methylocystis sp. SC2	93.87
	methylenetetrahydrofolate dehydrogenase		3-cds281	Methylocystis sp. ATCC 49242	93.89	3-cds1315	Methylobacter tundripaludum	93.88
	enolase [EC:4.2.1.11]	eno	11-cds332	Methylocystis sp. SC2	91.84	1-cds1437	Methyloglobulus morosus	95.92
	phosphoenolpyruvate carboxylase [EC:4.1.1.31]	ppc	3-cds75	Methylocystis sp. SC2	84.76
	phosphoenolpyruvate carboxylase [EC:4.1.1.31]	ppc	3-cds285	Methylocystis sp. ATCC 49242	82.72
	malate-CoA ligase subunit alpha [EC:6.2.1.9]	mtkB	3-cds284	Methylosinus trichosporium	96.89	4-cds125	Methylomicrobium agile	97.91
	malate-CoA ligase subunit beta [EC:6.2.1.9]	mtkA	3-cds283	Methylocystis	95.89	4-cds126	Methylobacter tundripaludum	96.91
	malyl-CoA/(S)-citramalyl-CoA lyase [EC:4.1.3.24 4.1.3.25]	mcl	3-cds286	Methylocystis parvus	95.91
	malyl-CoA/(S)-citramalyl-CoA lyase [EC:4.1.3.24 4.1.3.25]	mcl	3-cds102	Methylocystis sp. SC2	94.92
Citrate cycle (TCA cycle)	Type II citrate synthase [EC:2.3.3.1]	gltA	5-cds100	Methylocystis parvus	95.89	1-cds408	Methylobacter tundripaludum	94.89
	Type II citrate synthase [EC:2.3.3.1]	gltA				3-cds297	Methylobacter luteus	93.85
	aconitate hydratase [EC:4.2.1.3]	acnA	11-cds378	Methylosinus sp. PW1	89.81	4-cds182	Methylobacter tundripaludum	89.82
	Aconitate hydratase 2/2-methylisocitrate dehydratase [EC:4.2.1.3 4.2.1.99]	acnB				1-cds43	Methylobacter tundripaludum	94.88
	isocitrate dehydrogenase [EC:1.1.1.42]	icd	3-cds788	Methylocystis sp. ATCC 49242	94.89	3-cds1112	Methylobacter tundripaludum	93.86
	isocitrate dehydrogenase (NAD+) [EC:1.1.1.41]	leuB				3-cds1425	Methylobacter tundripaludum	95.87
	dihydrolipoamide dehydrogenase [EC:1.8.1.4]	lpd	3-cds336	Methylocystis sp. ATCC 49242	88.79	20-cds167	Methylovulum miyakonense	84.72
	dihydrolipoamide dehydrogenase [EC:1.8.1.4]	lpd	14-cds73	Methylocystis parvus	84.77	3-cds598	Methylobacter tundripaludum	91.83
	dihydrolipoamide dehydrogenase [EC:1.8.1.4]	lpd				1-cds2058	Methylobacter tundripaludum	92.84
	dihydrolipoamide succinyltransferase [EC:2.3.1.61]	aceF	3-cds912	Methylocystis sp. ATCC 49242	83.76	20-cds168	Methylobacter tundripaludum	84.79
	2-oxoglutarate dehydrogenase E1 [EC:1.2.4.2]	sucA	3-cds913	Methylocystis sp. ATCC 49242	87.8	20-cds169	Methylobacter tundripaludum	93.85
	succinyl-CoA synthetase alpha subunit [EC:6.2.1.5]	sucD	3-cds914	Methylosinus sp. PW1	96.91	1-cds1628	Methylobacter tundripaludum	96.95
	succinyl-CoA synthetase beta subunit [EC:6.2.1.5]	sucC				1-cds1627	Methylobacter tundripaludum	90.85
	succinate dehydrogenase, iron-sulfur subunit [EC:1.3.5.1 1.3.5.4]	sdhB	5-cds379	Methylocystis sp. ATCC 49242	91.86	1-cds75	Methylovulum miyakonense	96.91
	succinate dehydrogenase, flavoprotein subunit [EC:1.3.5.1 1.3.5.4]	sdhA	5-cds380	Methylocystis sp. ATCC 49242	92.86	1-cds76	Methylovulum miyakonense	95.9
	succinate dehydrogenase, membrane anchor subunit	sdhD	5-cds381	Methylocystis sp. SB2	76.6	1-cds77	Methylobacter tundripaludum	89.74
	succinate dehydrogenase, cytochrome b subunit	sdhC	5-cds382	Methylocystis sp. ATCC 49242	81.67	1-cds78	Methylobacter tundripaludum	88.76
	fumarate hydratase , class I [EC:4.2.1.2]					3-cds607	Methylobacter tundripaludum	92.86
	fumarate hydratase, class II [EC:4.2.1.2]		21-cds134	Methylosinus trichosporium	88.79	3-cds622	Methylobacter luteus	90.81
	malate dehydrogenase [EC:1.1.1.37]	mdh				3-cds1316	Methylosarcina fibrata	92.85
Nitrogen assimilation
Nitrogen fixation	Nif-specific regulatory protein	nifA	11-cds281	Methylosinus trichosporium	84.77	3-cds1004	Methylobacter tundripaludum	96.91
	nitrogen fixation protein NifB	nifB	11-cds279	Methylocystis parvus	91.84	3-cds1008	Methylovulum miyakonense	97.93
	nitrogen fixation protein NifX		11-cds259	Methylocystis sp. ATCC 49242	89.8	1-cds2131	Methylobacter tundripaludum	97.88
	nitrogenase molybdenum-iron protein NifN		11-cds260	Methylocystis sp. ATCC 49242	88.8	1-cds2132	Methylobacter tundripaludum	95.91
	nitrogenase molybdenum-cofactor synthesis protein NifE		11-cds261	Methylocystis sp. ATCC 49242	91.86	1-cds2133	Methylobacter tundripaludum	95.92
	nitrogenase iron protein NifH [EC:1.18.6.1]	nifH	11-cds264	Xanthobacter sp. 91	96.92	1-cds56	Methylobacter tundripaludum	99.97
	nitrogenase molybdenum-iron protein alpha chain [EC:1.18.6.1]	nifD	11-cds263	Methylocystis sp. ATCC 49242	98.94	1-cds57	Methylobacter tundripaludum	98.97
	nitrogenase molybdenum-iron protein beta chain [EC:1.18.6.1]	nifK	11-cds262	Methylocella silvestris	95.9	1-cds58	Methylobacter tundripaludum	98.95
	nitrogen fixation protein NifT	nifT	11-cds272	Methylosinus sp. LW4	92.79	1-cds59	Methylobacter tundripaludum	100.94
	nitrogen fixation protein NifZ		11-cds273	Methylocystaceae	81.76	1-cds1897	Methylobacter tundripaludum	91.83
	nitrogen fixation protein NifZ		11-cds274	Methylocella silvestris	92.83	1-cds1907	Methylobacter tundripaludum	91.85
	nitrogen fixation protein NifQ		11-cds255	Methylocella silvestris	61.5	3-cds1014	Methylobacter tundripaludum	84.71
	NifU-like protein		5-cds456	Methylocystis sp. ATCC 49242	87.75	1-cds1386	Methylobacter tundripaludum	97.92
	NifU-like protein		11-cds244	Methylocystis sp. ATCC 49242	92.81	1-cds1899	Methylobacter tundripaludum	98.95
	cysteine desulfurase [EC:2.8.1.7]	iscS	11-cds245	Methylocystis sp. ATCC 49242	92.84	1-cds1900	Methylobacter tundripaludum	98.95
	cysteine desulfurase [EC:2.8.1.7]	iscS	14-cds56	Methylocystis sp. ATCC 49242	74.62
	homocitrate synthase NifV [EC:2.3.3.14]	nifV	11-cds246	Methylocystis sp. LW5	86.76	1-cds1901	Methylobacter tundripaludum	95.9
	serine O-acetyltransferase [EC:2.3.1.30]	cysE	11-cds247	Methylosinus trichosporium	87.74	1-cds1903	Methylobacter tundripaludum	90.82
	nitrogenase-stabilizing/protective protein	nifW	11-cds248	Methylocystis sp. ATCC 49242	83.72	1-cds1906	Methylobacter tundripaludum	94.89
	electron transfer flavoprotein beta subunit	fixA	11-cds249	Methylocystis sp. ATCC 49242	93.85
	electron transfer flavoprotein alpha subunit	fixB	11-cds250	Methylosinus trichosporium	92.85
	electron transfer flavoprotein-quinone oxidoreductase [EC:1.5.5.-]	fixC	11-cds251	Methylocystis sp. ATCC 49242	95.89
	ferredoxin like protein	fixX	11-cds252	Methylocystis parvus	93.84
	Fe-S cluster assembly protein SufB	sufB	14-cds57	Methylocystis parvus	96.92	1-cds1378	Methylobacter luteus	97.93
	Fe-S cluster assembly ATP-binding protein	sufC	14-cds58	Methylocystis sp. ATCC 49242	93.84	1-cds1382	Methylobacter tundripaludum	97.92
	Fe-S cluster assembly protein SufD	sufD	14-cds59	Methylocystis sp. ATCC 49242	72.58	1-cds1383	Methylobacter tundripaludum	92.83
	cysteine desulfurase / selenocysteine lyase [EC:2.8.1.7 4.4.1.16]	sufS	14-cds60	Methylocystis sp. ATCC 49242	92.82	1-cds1385	Methylobacter tundripaludum	96.92
	iron-sulfur cluster assembly protein	iscA	14-cds63	Methylosinus trichosporium	79.68	1-cds1898	Methylobacter tundripaludum	98.95
	nitrogen fixation protein NifU and related proteins	iscU				1-cds1386	Methylobacter tundripaludum	97.92
Ammonia transoprter/assimilation	ammonium transporter	amtB	3-cds462	Methylosinus sp. LW4	91.84	1-cds899	Methylosarcina lacus	89.81
	ammonium transporter	amtB	5-cds649	Methylocystis sp. ATCC 49242	91.83	1-cds1306	Methylobacter tundripaludum	94.89
	ammonium transporter	amtB	21-cds75	Methylosinus sp. LW4	91.84	3-cds759	Methylobacter luteus	87.79
	glutamine synthetase [EC:6.3.1.2]	glnA	3-cds210	Methylocystis sp. LW5	94.88	1-cds435	Methylomonas sp. MK1	94.9
	glutamine synthetase [EC:6.3.1.2]	glnA	3-cds208	Rhizobium selenitireducens	81.7	3-cds733	Methylobacter tundripaludum	97.94
	glutamate synthase (NADPH/NADH) small chain [EC:1.4.1.13 1.4.1.14]	gltD	5-cds108	Methylocystis sp. ATCC 49242	89.82	1-cds844	Methylobacter tundripaludum	91.85
	glutamate synthase (NADPH/NADH) large chain [EC:1.4.1.13 1.4.1.14]	gltB	5-cds107	Methylocystis sp. ATCC 49242	93.86	1-cds845	Methylobacter tundripaludum	93.88
	glutamate synthase (NADPH/NADH) large chain [EC:1.4.1.13 1.4.1.14]	gltB				1-cds841	Methylobacter marinus	91.84
Nitrate/nitrite transporter	nitrate/nitrite transport system substrate-binding protein	nrtA				1-cds2182	Methylosarcina fibrata	91.83
	nitrate/nitrite transport system permease protein	nrtB				1-cds2183	Methylobacter tundripaludum	94.87
	nitrate/nitrite transport system ATP-binding protein [EC:3.6.3.-]	nrtC				1-cds2184	Methylovulum miyakonense	91.85
	NitT/TauT family transport system substrate-binding protein	tauA	3-cds212	Methylocystis parvus	76.63
	NitT/TauT family transport system substrate-binding protein	tauA	3-cds1155	Methylocystis sp. ATCC 49242	87.78
	NitT/TauT family transport system substrate-binding protein	tauA	5-cds482	Bradyrhizobium	75.61
	NitT/TauT family transport system permease protein	tauB	3-cds213	Methylocystis rosea	87.77
	NitT/TauT family transport system permease protein	tauB	3-cds1157	Methylocystis sp. ATCC 49242	82.73
	NitT/TauT family transport system permease protein	tauB	3-cds755	Methylosinus sp. PW1	84.73
	NitT/TauT family transport system ATP-binding protein	tauC	3-cds214	Methylocystis sp. ATCC 49242	81.66
	NitT/TauT family transport system ATP-binding protein	tauC	3-cds1156	Methylocystis parvus	75.65
	NitT/TauT family transport system ATP-binding protein	tauC	3-cds756	Methylosinus sp. LW4	94.89
Nitrate reduction/Assimilatory	nitrite reductase (NADH) large subunit [EC:1.7.1.15]	nirB	5-cds483	Methylocystis sp. ATCC 49242	89.81	1-cds2186	Methylobacter tundripaludum	92.86
	nitrite reductase (NADH) large subunit [EC:1.7.1.15]	nirB				1-cds2189	Methylobacter tundripaludum	92.85
	nitrite reductase (NADH) small subunit [EC:1.7.1.15]	nirD	5-cds484	Methylocystis sp. ATCC 49242	90.79	1-cds2187	Methylobacter tundripaludum	89.81
	nitrite reductase (NADH) small subunit [EC:1.7.1.15]	nirD	3-cds909	Methylosinus	86.69
	assimilatory nitrate reductase catalytic subunit [EC:1.7.99.-]	nasA	5-cds485	Methylocystis sp. ATCC 49242	77.66	1-cds2190	Methylobacter tundripaludum	88.8
	Nitrate/nitrite transporter	narK	5-cds486	Methylosinus trichosporium	88.79
Nitric oxide reductase	nitric oxide reductase subunit B [EC:1.7.2.5]	norB	3-cds12	Acidomonas methanolica NBRC 104435	81.71	1-cds909	Burkholderia sp. H160	87.75
	nitric oxide reductase activation protein					3-cds504	Methylomonas sp. LW13	76.65
	nitric oxide reductase activation protein					3-cds506	Methylomonas sp. LW13	87.72
	hypothetical protein	nosL				20-cds45	Methylosarcina fibrata	76.65
	NosL	nosL				20-cds47	Methylosarcina fibrata	86.75
	nitric oxide reductase FlRd-NAD(+) reductase [EC:1.18.1.-]	norW				20-cds122	Methylobacter tundripaludum	88.76
Detoxification	flavohemoglobin Hmp	hmp				1-cds906	Methylomicrobium	90.84
	hcp; hydroxylamine reductase [EC:1.7.99.1]	hcp	11-cds20	Methylosinus trichosporium	91.85
Urea metabolism
Urea transporter	urea transport system substrate-binding protein	UrtA				1-cds2168	Methylovulum miyakonense	95.9
	urea transport system permease protein	UrtB				1-cds2169	Methylovulum miyakonense	88.78
	urea transport system permease protein	UrtC				1-cds2170	Methylovulum miyakonense	90.83
	urea transport system ATP-binding protein	UrtD				1-cds2171	Methylovulum miyakonense	91.82
	urea transport system ATP-binding protein	UrtE				1-cds2172	Methylovulum miyakonense	91.86
Urea hydrolysis	urease accessory protein UreD	ureD				1-cds2173	Methylovulum miyakonense	85.73
	urease subunit gamma [EC:3.5.1.5]	UreA				1-cds2174	Methylobacter luteus	97.94
	urease subunit beta [EC:3.5.1.5]	UreB				1-cds2175	Methylobacter marinus	92.84
	urease subunit alpha [EC:3.5.1.5]	UreC				1-cds2176	Methylobacter whittenburyi	96.93
	urease accessory protein UreE	UreE				1-cds2177	Methylobacter marinus	89.83
	urease accessory protein UreF	UreF				1-cds2178	Methylobacter luteus	87.79
	urease accessory protein UreG	UreG				1-cds2179	Methylobacter luteus	96.92
Carbamoyl phosphate synthase	carbamoyl-phosphate synthase large subunit [EC:6.3.5.5]	CarB	11-cds200	Methylocystis sp. ATCC 49242	93.88	1-cds973	Methylobacter tundripaludum	97.94
	carbamoyl-phosphate synthase small subunit [EC:6.3.5.5]	CarA	3-cds1086	Methylocystis parvus	88.8	1-cds974	Methylobacter tundripaludum	92.88
Energy metabolism
F-type H+-transporting ATPase	F0F1-type ATP synthase, subunit A	atpB	11-cds230	Rhodoferax ferrireducens	89.76	3-cds935	Methylobacter tundripaludum	94.88
	F0F1-type ATP synthase, subunit C	atpE	11-cds229	Novosphingobium pentaromativorans	98.89	3-cds936	Methylobacter tundripaludum	98.93
	F0F1-type ATP synthase, subunit B	atpF	11-cds228	Rhodoferax ferrireducens	71.53	3-cds937	Methylobacter tundripaludum	86.74
	F0F1-type ATP synthase, subunit alpha	atpA	11-cds227	Desulfomicrobium baculatum	78.65	3-cds938	Methylobacter tundripaludum	92.86
	F0F1-type ATP synthase, subunit gamma	atpG	11-cds226	Desulfomicrobium baculatum	76.63	3-cds939	Methylobacter tundripaludum	79.7
	F0F1-type ATP synthase, subunit epsilon	atpC	11-cds233	Sulfuricella denitrificans	83.69	3-cds1081	Methylobacter tundripaludum	92.85
	F0F1-type ATP synthase, subunit beta	atpD	11-cds234	Sulfuricella denitrificans	89.81	3-cds1082	Methylobacter tundripaludum	95.9
	besthit: F1F0 ATPase	atpR	11-cds231	Polaromonas naphthalenivorans	64.51
	ATP synthase protein I	atpI	11-cds232	Methylovulum miyakonense	81.73
	F0F1-type ATP synthase, subunit alpha	atpA	3-cds1121	Methylocystis parvus	97.94
	F0F1-type ATP synthase, subunit gamma	atpG	3-cds1120	Methylocystis sp. ATCC 49242	91.85
	F0F1-type ATP synthase, subunit epsilon	atpC	3-cds1118	Methylocystis sp. SC2	86.75
	F0F1-type ATP synthase, subunit beta	atpD	3-cds1119	Methylocystis sp. SC2	97.94
	F0F1-type ATP synthase, subunit delta	atpH	3-cds1122	Methylocystis parvus	89.74
V-type ATP synthase	V-type ATP synthase, subunit B	ntpB				1-cds1559	Rhodopirellula maiorica	91.83
	V-type ATP synthase, subunit D	ntpD				1-cds1560	Rhodopirellula maiorica	81.65
	V-type ATP synthase, subunit I	ntpI				1-cds1561	Planctomyces brasiliensis	65.48
	V-type ATP synthase, subunit K	ntpK				1-cds1562	Rhodopirellula maiorica	85.72
	V-type ATP synthase, subunit E	ntpE				1-cds1563	Planctomyces brasiliensis	77.53
	V-type ATP synthase, subunit A	ntpA				1-cds1565	Rhodopirellula maiorica	85.73
NADH:quinone oxidoreductase (complex I)	NADH-quinone oxidoreductase subunit M [EC:1.6.5.3]	nuoM				1-cds1372	Methylobacter tundripaludum	84.75
	NADH-quinone oxidoreductase subunit M [EC:1.6.5.3]	nuoM				1-cds1373	Methylobacter tundripaludum	84.73
	NADH-quinone oxidoreductase subunit M [EC:1.6.5.3]	nuoM				1-cds1376	Methylobacter tundripaludum	89.8
	NADH-quinone oxidoreductase subunit A [EC:1.6.5.3]	nuoA	5-cds333	Methylocystis sp. ATCC 49242	96.95	3-cds1333	Methylobacter tundripaludum	89.84
	NADH-quinone oxidoreductase subunit B [EC:1.6.5.3]	nuoB	5-cds332	Methylocystis sp. ATCC 49242	96.92	3-cds1334	Methylobacter tundripaludum	96.94
	NADH-quinone oxidoreductase subunit C/D [EC:1.6.5.3]	nuoCD				3-cds1335	Methylobacter tundripaludum	91.85
	NADH-quinone oxidoreductase subunit C [EC:1.6.5.3]	nuoC	5-cds331	Methylocystis sp. SC2	86.78
	NADH-quinone oxidoreductase subunit D [EC:1.6.5.3]	nuoD	5-cds330	Methylosinus trichosporium	95.9
	NADH-quinone oxidoreductase subunit E [EC:1.6.5.3]	nuoE	5-cds329	Methylocystaceae	92.87	3-cds1336	Methylobacter tundripaludum	93.86
	NADH-quinone oxidoreductase subunit F [EC:1.6.5.3]	nuoF	5-cds328	Methylocystis sp. SC2	97.92	3-cds1337	Methylobacter tundripaludum	93.85
	NADH-quinone oxidoreductase subunit G [EC:1.6.5.3]	nuoG	5-cds327	Methylocystis sp. ATCC 49242	91.83	3-cds1338	Methylobacter tundripaludum	84.76
	NADH-quinone oxidoreductase subunit H [EC:1.6.5.3]	nuoH	5-cds326	Methylocystis sp. ATCC 49242	94.88	3-cds1339	Methylobacter tundripaludum	95.91
	NADH-quinone oxidoreductase subunit I [EC:1.6.5.3]	nuoI	5-cds325	Methylocystis parvus	96.93	3-cds1340	Methylobacter tundripaludum	97.95
	NADH-quinone oxidoreductase subunit J [EC:1.6.5.3]	nuoJ	5-cds324	Methylocystis sp. ATCC 49242	87.8	3-cds1341	Methylobacter tundripaludum	92.82
	NADH-quinone oxidoreductase subunit K [EC:1.6.5.3]	nuoK	5-cds323	Methylocystis sp. SB2	98.91	3-cds1342	Methylobacter tundripaludum	94.92
	NADH-quinone oxidoreductase subunit L [EC:1.6.5.3]	nuoL	5-cds322	Methylocystis sp. ATCC 49242	86.8	3-cds1343	Methylobacter tundripaludum	86.78
	NADH-quinone oxidoreductase subunit M [EC:1.6.5.3]	nuoM	5-cds321	Methylosinus trichosporium	93.84	3-cds1344	Methylobacter tundripaludum	85.77
	NADH-quinone oxidoreductase subunit N [EC:1.6.5.3]	nuoN	5-cds320	Methylocystis sp. ATCC 49242	88.76	3-cds1345	Methylobacter tundripaludum	87.74
Cytochrome c oxidase caa3 complex II (high oxygen)	cytochrome c oxidase subunit III [EC:1.9.3.1]	coxC				1-cds93	Methylobacter luteus	90.85
	cytochrome c oxidase assembly protein subunit 11	COX11				1-cds94	Methylobacter	86.74
	cytochrome c oxidase subunit I [EC:1.9.3.1]	coxA				1-cds95	Methylovulum miyakonense	97.94
	cytochrome c oxidase subunit II [EC:1.9.3.1]	coxB				1-cds96	Methylobacter	88.79
	cytochrome c oxidase subunit II [EC:1.9.3.1]	coxB				1-cds1516	Methylobacter tundripaludum	80.73
	cytochrome c oxidase subunit I+III [EC:1.9.3.1]	coxAC				1-cds1517	Methylobacter tundripaludum	93.86
	cytochrome c oxidase subunit III [EC:1.9.3.1]	coxC				1-cds1518	Methylobacter tundripaludum	88.76
Cytochrome bd complex (low oxygen)	cytochrome d ubiquinol oxidase subunit I [EC:1.10.3.14]	cydA	3-cds841	Methylocystis sp. ATCC 49242	90.83	20-cds153	Methylobacter tundripaludum	84.72
	cytochrome d ubiquinol oxidase subunit II [EC:1.10.3.14]	cydB	3-cds842	Methylocystis sp. ATCC 49242	78.65	20-cds154	Methylobacter tundripaludum	76.63
	cytochrome d ubiquinol oxidase subunit II [EC:1.10.3.14]	cydB				1-cds247	Methylobacter tundripaludum	92.86
	cytochrome d ubiquinol oxidase subunit I [EC:1.10.3.14]	cydA				1-cds248	Methylobacter tundripaludum	96.92
	ATP-binding cassette, subfamily C, bacterial CydC	cydC				1-cds874	Methylobacter tundripaludum	89.82
	ATP-binding cassette, subfamily C, bacterial CydD	cydD				1-cds875	Methylobacter tundripaludum	82.74
Cytochrome bo3 quinol oxidase (low oxygen)	cytochrome o ubiquinol oxidase subunit II [EC:1.10.3.10]	cyoA	3-cds645	Mesorhizobium sp. LSJC280B00	75.59
	cytochrome o ubiquinol oxidase subunit I [EC:1.10.3.10]	cyoB	3-cds646	Mesorhizobium sp. LSHC420B00	85.77
	cytochrome o ubiquinol oxidase subunit III	cyoC	3-cds647	Methylosinus trichosporium	79.7
Ubiquinol-Cytochrome c Oxidoreductase (Complex III)	ubiquinol-cytochrome c reductase cytochrome c1 subunit					1-cds1105	Methylobacter tundripaludum	91.83
	ubiquinol-cytochrome c reductase cytochrome b subunit		11-cds194	Methylocystis sp. ATCC 49242	91.84	1-cds1106	Methylobacter tundripaludum	91.85
	ubiquinol-cytochrome c reductase iron-sulfur subunit [EC:1.10.2.2]		11-cds195	Methylosinus sp. LW3	87.78	1-cds1107	Methylosarcina fibrata	95.88
cbb3-type cytochrome c oxidase complex	cytochrome c oxidase cbb3-type subunit I [EC:1.9.3.1]	ccoN	14-cds269	Methylocystis sp. ATCC 49242	92.86
	cytochrome c oxidase cbb3-type subunit II	ccoO	14-cds270	Methylocystis parvus	89.79
	cytochrome c oxidase cbb3-type subunit IV	ccoQ	14-cds271	Methylocystis sp. ATCC 49242	82.64
	cytochrome c oxidase cbb3-type subunit III	ccoP	14-cds272	Methylocystis sp. ATCC 49242	81.71

## Sheet: Table S5. KS32 cluster genes
Unique CDS	KS32
ID	Number of proteins	Swiss-Prot Hit	GO Annotation
cluster5	11	Transposase for insertion sequence element IS629	GO:0003677; F:DNA binding; IEA:UniProtKB-KW; GO:0015074; P:DNA integration; IEA:InterPro; GO:0006310; P:DNA recombination; IEA:UniProtKB-KW; GO:0032196; P:transposition; IEA:UniProtKB-KW
cluster8	10	Insertion element IS401 uncharacterized 12.4 kDa protein	GO:0003677; F:DNA binding; IEA:InterPro; GO:0004803; F:transposase activity; IEA:InterPro; GO:0006313; P:transposition, DNA-mediated; IEA:InterPro
cluster13	9	N/A	N/A
cluster32	8	N/A	N/A
cluster33	8	Insertion element IS402 uncharacterized 16.2 kDa protein	N/A
cluster58	7	N/A	N/A
cluster127	6	Uncharacterized protein y4pE/y4sA	N/A
cluster2089	4	Type-1 restriction enzyme EcoBI specificity protein	GO:0003677; F:DNA binding; IEA:UniProtKB-KW; GO:0009307; P:DNA restriction-modification system; IEA:UniProtKB-KW
cluster2090	4	Transposase for insertion sequence element IS6120	GO:0003677; F:DNA binding; IEA:UniProtKB-KW; GO:0004803; F:transposase activity; IEA:InterPro; GO:0006313; P:transposition, DNA-mediated; IEA:InterPro
cluster2091	4	N/A	N/A
cluster2697	3	N/A	N/A
cluster2698	3	N/A	N/A
cluster2699	3	Protein MobA	N/A
cluster2700	3	N/A	N/A
cluster2701	3	Universal stress protein YxiE	GO:0006950; P:response to stress; IEA:InterPro
cluster2702	3	N/A	N/A
cluster2703	3	N/A	N/A
cluster2704	3	Putative transposase y4pF/y4sB	GO:0003677; F:DNA binding; IEA:UniProtKB-KW; GO:0004803; F:transposase activity; IEA:InterPro; GO:0006313; P:transposition, DNA-mediated; IEA:InterPro
cluster3698	2	N/A	N/A
cluster3699	2	N/A	N/A
cluster3700	2	N/A	N/A
cluster3701	2	Na(+)/H(+) antiporter NhaS4	GO:0016021; C:integral component of membrane; IEA:UniProtKB-KW; GO:0015299; F:solute:proton antiporter activity; IEA:InterPro; GO:0006814; P:sodium ion transport; IEA:UniProtKB-KW
cluster3702	2	RNA polymerase sigma factor SigV	GO:0003677; F:DNA binding; IEA:UniProtKB-KW; GO:0003700; F:sequence-specific DNA binding transcription factor activity; IEA:InterPro; GO:0016987; F:sigma factor activity; IEA:UniProtKB-KW; GO:0006352; P:DNA-templated transcription, initiation; IEA:InterPro
cluster3703	2	N/A	N/A
cluster3704	2	N/A	N/A
cluster3705	2	N/A	N/A
cluster3706	2	N/A	N/A
cluster3707	2	N/A	N/A
cluster3708	2	N/A	N/A
cluster3709	2	Putative insertion sequence ATP-binding protein y4iQ/y4nD/y4sD	GO:0005524; F:ATP binding; IEA:UniProtKB-KW
cluster3710	2	N/A	N/A
cluster3711	2	N/A	N/A
cluster3712	2	N/A	N/A
cluster3713	2	N/A	N/A
cluster3714	2	N/A	N/A
cluster3715	2	Putative DNA recombinase	GO:0003677; F:DNA binding; IEA:UniProtKB-KW; GO:0000150; F:recombinase activity; IEA:InterPro; GO:0015074; P:DNA integration; IEA:UniProtKB-KW
cluster3716	2	N/A	N/A
cluster3717	2	N/A	N/A
cluster3718	2	N/A	N/A
cluster3719	2	N/A	N/A
cluster3720	2	Uncharacterized protein y4jA/y4nE/y4sE	GO:0003676; F:nucleic acid binding; IEA:InterPro; GO:0015074; P:DNA integration; IEA:InterPro
cluster3721	2	N/A	N/A
cluster3722	2	N/A	N/A
cluster3723	2	N/A	N/A
cluster3724	2	N/A	N/A
cluster3725	2	Transposase for insertion sequence element IST2	GO:0003677; F:DNA binding; IEA:UniProtKB-KW; GO:0004803; F:transposase activity; IEA:InterPro; GO:0006313; P:transposition, DNA-mediated; IEA:InterPro
cluster3726	2	N/A	N/A
cluster3727	2	N/A	N/A
cluster3728	2	N/A	N/A
cluster3729	2	N/A	N/A
cluster3730	2	N/A	N/A
cluster3731	2	N/A	N/A
cluster3732	2	N/A	N/A
Total	165
GO ID	Namespace	Name	p-value
GO:0004803	molecular_function	transposase activity	6.63784e-07
GO:0006313	biological_process	transposition, DNA-mediated	1.71842e-06
GO:0015074	biological_process	DNA integration	0.000145528
GO:0003677	molecular_function	DNA binding	0.000448226
GO:0000150	molecular_function	recombinase activity	0.0187737
GO:0032196	biological_process	transposition	0.0463134
Hypergeometric test result of GO enrichment (p-value < 0.05)
Genes clusters in AR32;S285;AR4
ID	Number of proteins	Swiss-Prot Hit	GO Annotation
cluster1	18	Translation initiation factor IF-2 {ECO:0000255|HAMAP-Rule:MF_00100}	GO:0005737; C:cytoplasm; IEA:UniProtKB-HAMAP; GO:0005525; F:GTP binding; IEA:UniProtKB-KW; GO:0003924; F:GTPase activity; IEA:UniProtKB-HAMAP; GO:0003743; F:translation initiation factor activity; IEA:UniProtKB-HAMAP
cluster1457	5	D-inositol 3-phosphate glycosyltransferase	GO:0008375; F:acetylglucosaminyltransferase activity; IEA:UniProtKB-HAMAP; GO:0000287; F:magnesium ion binding; IEA:UniProtKB-HAMAP; GO:0010125; P:mycothiol biosynthetic process; IEA:UniProtKB-HAMAP
cluster1458	5	Trehalase	GO:0004555; F:alpha,alpha-trehalase activity; IDA:UniProtKB; GO:0042301; F:phosphate ion binding; IDA:UniProtKB; GO:0005976; P:polysaccharide metabolic process; IEA:InterPro; GO:0005993; P:trehalose catabolic process; IDA:UniProtKB
cluster1481	4	Outer membrane protein OprM	GO:0009279; C:cell outer membrane; IEA:UniProtKB-KW; GO:0016021; C:integral component of membrane; IEA:UniProtKB-KW; GO:0015238; F:drug transmembrane transporter activity; IMP:PseudoCAP; GO:0008289; F:lipid binding; IEA:InterPro; GO:0006855; P:drug transmembrane transport; IMP:GOC; GO:0046677; P:response to antibiotic; IEA:UniProtKB-KW
cluster2057	4	N/A	N/A
cluster2062	4	Phospholipase C 4	GO:0034480; F:phosphatidylcholine phospholipase C activity; IMP:MTBBASE; GO:0052008; P:disruption by symbiont of host cellular component; IDA:MTBBASE; GO:0016042; P:lipid catabolic process; IMP:MTBBASE; GO:0009405; P:pathogenesis; IMP:MTBBASE
cluster2063	4	Probable TonB-dependent receptor YncD	GO:0009279; C:cell outer membrane; IEA:UniProtKB-KW; GO:0016021; C:integral component of membrane; IEA:UniProtKB-KW; GO:0005506; F:iron ion binding; IEA:InterPro; GO:0004872; F:receptor activity; IEA:InterPro; GO:0015343; F:siderophore transmembrane transporter activity; IEA:InterPro
cluster2065	4	Transcriptional activator protein IrlR	GO:0003677; F:DNA binding; IEA:UniProtKB-KW; GO:0000160; P:phosphorelay signal transduction system; IEA:UniProtKB-KW; GO:0006355; P:regulation of transcription, DNA-templated; IEA:UniProtKB-KW; GO:0006351; P:transcription, DNA-templated; IEA:UniProtKB-KW
cluster2075	4	N/A	N/A
cluster2077	4	Signal transduction histidine-protein kinase/phosphatase MprB	GO:0016021; C:integral component of membrane; IEA:UniProtKB-KW; GO:0005886; C:plasma membrane; IEA:UniProtKB-KW; GO:0005524; F:ATP binding; IEA:UniProtKB-KW; GO:0004721; F:phosphoprotein phosphatase activity; IEA:UniProtKB-KW; GO:0000155; F:phosphorelay sensor kinase activity; IEA:InterPro; GO:0009405; P:pathogenesis; IEA:UniProtKB-KW; GO:0006950; P:response to stress; IEA:UniProtKB-KW
cluster2081	4	N/A	N/A
cluster2083	4	N/A	N/A
cluster2315	3	Macrolide export protein MacA	GO:0016021; C:integral component of membrane; IEA:UniProtKB-KW; GO:0005886; C:plasma membrane; IEA:UniProtKB-KW; GO:0046677; P:response to antibiotic; IEA:UniProtKB-KW; GO:0055085; P:transmembrane transport; IEA:InterPro
cluster2363	3	Probable cytochrome c oxidase subunit 1	GO:0016021; C:integral component of membrane; IEA:UniProtKB-KW; GO:0005886; C:plasma membrane; IEA:UniProtKB-KW; GO:0070469; C:respiratory chain; IEA:UniProtKB-KW; GO:0004129; F:cytochrome-c oxidase activity; IEA:UniProtKB-EC; GO:0020037; F:heme binding; IEA:InterPro; GO:0005506; F:iron ion binding; IEA:InterPro; GO:0016682; F:oxidoreductase activity, acting on diphenols and related substances as…
cluster2583	3	Alpha,alpha-trehalose-phosphate synthase [UDP-forming]	GO:0003825; F:alpha,alpha-trehalose-phosphate synthase (UDP-forming) activity; IEA:UniProtKB-EC; GO:0005992; P:trehalose biosynthetic process; IEA:UniProtKB-UniPathway
cluster2590	3	ATP synthase subunit a 2 {ECO:0000255|HAMAP-Rule:MF_01393}	GO:0016021; C:integral component of membrane; IEA:UniProtKB-KW; GO:0005886; C:plasma membrane; IEA:UniProtKB-HAMAP; GO:0045263; C:proton-transporting ATP synthase complex, coupling factor F(o); IEA:UniProtKB-KW; GO:0046933; F:proton-transporting ATP synthase activity, rotational mechanism; IEA:UniProtKB-HAMAP; GO:0042777; P:plasma membrane ATP synthesis coupled proton transport; IEA:UniProtKB-HAM…
cluster2593	3	Uncharacterized aminopeptidase MT1375	GO:0016021; C:integral component of membrane; IEA:UniProtKB-KW; GO:0005886; C:plasma membrane; IEA:UniProtKB-KW
cluster2595	3	UPF0114 protein PST_0950 {ECO:0000255|HAMAP-Rule:MF_00143}	GO:0016021; C:integral component of membrane; IEA:UniProtKB-KW; GO:0005886; C:plasma membrane; IEA:UniProtKB-HAMAP
cluster2596	3	N/A	N/A
cluster2598	3	NAD-reducing hydrogenase HoxS subunit delta	GO:0005737; C:cytoplasm; IEA:UniProtKB-KW; GO:0051537; F:2 iron, 2 sulfur cluster binding; IEA:UniProtKB-KW; GO:0051538; F:3 iron, 4 sulfur cluster binding; IEA:UniProtKB-KW; GO:0051539; F:4 iron, 4 sulfur cluster binding; IEA:UniProtKB-KW; GO:0047985; F:hydrogen dehydrogenase activity; IEA:UniProtKB-EC; GO:0046872; F:metal ion binding; IEA:UniProtKB-KW
cluster2599	3	ATP synthase subunit alpha 3 {ECO:0000255|HAMAP-Rule:MF_01346}	GO:0005886; C:plasma membrane; IEA:UniProtKB-HAMAP; GO:0045261; C:proton-transporting ATP synthase complex, catalytic core F(1); IEA:UniProtKB-KW; GO:0005524; F:ATP binding; IEA:UniProtKB-HAMAP; GO:0046933; F:proton-transporting ATP synthase activity, rotational mechanism; IEA:UniProtKB-HAMAP; GO:0046961; F:proton-transporting ATPase activity, rotational mechanism; IEA:InterPro; GO:0015991; P:ATP…
cluster2608	3	N/A	N/A
cluster2610	3	Multidrug export protein EmrB	GO:0016021; C:integral component of membrane; IEA:UniProtKB-KW; GO:0005886; C:plasma membrane; IEA:UniProtKB-KW; GO:0046677; P:response to antibiotic; IEA:UniProtKB-KW; GO:0009636; P:response to toxic substance; IMP:EcoCyc; GO:0055085; P:transmembrane transport; IEA:InterPro
cluster2614	3	Outer membrane protein OprM	GO:0009279; C:cell outer membrane; IEA:UniProtKB-KW; GO:0016021; C:integral component of membrane; IEA:UniProtKB-KW; GO:0015238; F:drug transmembrane transporter activity; IMP:PseudoCAP; GO:0008289; F:lipid binding; IEA:InterPro; GO:0006855; P:drug transmembrane transport; IMP:GOC; GO:0046677; P:response to antibiotic; IEA:UniProtKB-KW
cluster2616	3	NAD-reducing hydrogenase HoxS subunit beta	GO:0005737; C:cytoplasm; IEA:UniProtKB-KW; GO:0008901; F:ferredoxin hydrogenase activity; IEA:InterPro; GO:0047985; F:hydrogen dehydrogenase activity; IEA:UniProtKB-EC; GO:0016151; F:nickel cation binding; IEA:InterPro
cluster2618	3	Dimodular nonribosomal peptide synthase	GO:0016788; F:hydrolase activity, acting on ester bonds; IEA:InterPro; GO:0016874; F:ligase activity; IEA:UniProtKB-KW; GO:0031177; F:phosphopantetheine binding; IEA:InterPro; GO:0009058; P:biosynthetic process; IEA:InterPro
cluster2621	3	Catalase-peroxidase 2 {ECO:0000255|HAMAP-Rule:MF_01961}	GO:0004096; F:catalase activity; IEA:UniProtKB-HAMAP; GO:0020037; F:heme binding; IEA:InterPro; GO:0046872; F:metal ion binding; IEA:UniProtKB-KW; GO:0042744; P:hydrogen peroxide catabolic process; IEA:UniProtKB-KW
cluster2629	3	N/A	N/A
cluster2630	3	Mau operon transcriptional activator	GO:0003677; F:DNA binding; IEA:UniProtKB-KW; GO:0003700; F:sequence-specific DNA binding transcription factor activity; IEA:InterPro; GO:0006351; P:transcription, DNA-templated; IEA:UniProtKB-KW
cluster2641	3	Thiol:disulfide interchange protein TlpA	GO:0016021; C:integral component of membrane; IEA:UniProtKB-KW; GO:0005886; C:plasma membrane; IEA:UniProtKB-KW; GO:0015035; F:protein disulfide oxidoreductase activity; IEA:InterPro; GO:0045454; P:cell redox homeostasis; IEA:InterPro; GO:0017004; P:cytochrome complex assembly; IEA:UniProtKB-KW; GO:0006662; P:glycerol ether metabolic process; IEA:InterPro
cluster2652	3	Probable sulfate transporter MT1781	GO:0016021; C:integral component of membrane; IEA:UniProtKB-KW; GO:0005886; C:plasma membrane; IEA:UniProtKB-KW; GO:0008271; F:secondary active sulfate transmembrane transporter activity; IEA:InterPro
cluster2655	3	NAD-reducing hydrogenase HoxS subunit gamma	GO:0005737; C:cytoplasm; IEA:UniProtKB-KW; GO:0016020; C:membrane; IEA:InterPro; GO:0051537; F:2 iron, 2 sulfur cluster binding; IEA:UniProtKB-KW; GO:0051539; F:4 iron, 4 sulfur cluster binding; IEA:UniProtKB-KW; GO:0009055; F:electron carrier activity; IEA:InterPro; GO:0047985; F:hydrogen dehydrogenase activity; IEA:UniProtKB-EC; GO:0046872; F:metal ion binding; IEA:UniProtKB-KW; GO:0008137; F:N…
cluster2656	3	NAD-reducing hydrogenase HoxS subunit alpha	GO:0005737; C:cytoplasm; IEA:UniProtKB-KW; GO:0051539; F:4 iron, 4 sulfur cluster binding; IEA:UniProtKB-KW; GO:0010181; F:FMN binding; IEA:InterPro; GO:0047985; F:hydrogen dehydrogenase activity; IEA:UniProtKB-EC; GO:0046872; F:metal ion binding; IEA:UniProtKB-KW; GO:0008137; F:NADH dehydrogenase (ubiquinone) activity; IEA:InterPro
cluster2657	3	1-(5-phosphoribosyl)-5-[(5-phosphoribosylamino)methylideneamino] imidazole-4-carboxamide isomerase {ECO:0000255|HAMAP-Rule:MF_01014}	GO:0005737; C:cytoplasm; IEA:UniProtKB-HAMAP; GO:0003949; F:1-(5-phosphoribosyl)-5-[(5-phosphoribosylamino)methylideneamino]imidazole-4-carboxamide isomerase activity; IEA:UniProtKB-HAMAP; GO:0000105; P:histidine biosynthetic process; IEA:UniProtKB-HAMAP
cluster2658	3	ATP synthase subunit c 2 {ECO:0000255|HAMAP-Rule:MF_01396}	GO:0016021; C:integral component of membrane; IEA:UniProtKB-KW; GO:0005886; C:plasma membrane; IEA:UniProtKB-KW; GO:0045263; C:proton-transporting ATP synthase complex, coupling factor F(o); IEA:UniProtKB-KW; GO:0015078; F:hydrogen ion transmembrane transporter activity; IEA:InterPro; GO:0008289; F:lipid binding; IEA:UniProtKB-KW; GO:0015991; P:ATP hydrolysis coupled proton transport; IEA:InterPr…
cluster2659	3	Uncharacterized protein YgiD	GO:0008198; F:ferrous iron binding; IEA:InterPro; GO:0016701; F:oxidoreductase activity, acting on single donors with incorporation of molecular oxygen; IEA:InterPro; GO:0008270; F:zinc ion binding; IEA:InterPro; GO:0006725; P:cellular aromatic compound metabolic process; IEA:InterPro
cluster2666	3	Trehalose-phosphate phosphatase	GO:0046872; F:metal ion binding; IEA:UniProtKB-KW; GO:0004805; F:trehalose-phosphatase activity; IEA:UniProtKB-EC; GO:0005992; P:trehalose biosynthetic process; IEA:UniProtKB-UniPathway
cluster2667	3	Holo-[acyl-carrier-protein] synthase {ECO:0000255|HAMAP-Rule:MF_00101}	GO:0005737; C:cytoplasm; IEA:UniProtKB-HAMAP; GO:0008897; F:holo-[acyl-carrier-protein] synthase activity; IEA:UniProtKB-HAMAP; GO:0000287; F:magnesium ion binding; IEA:UniProtKB-HAMAP; GO:0006633; P:fatty acid biosynthetic process; IEA:UniProtKB-HAMAP; GO:0009059; P:macromolecule biosynthetic process; IEA:InterPro
cluster2672	3	Nitrate transport permease protein NrtB	GO:0016021; C:integral component of membrane; IEA:UniProtKB-KW; GO:0005886; C:plasma membrane; IEA:UniProtKB-KW; GO:0015112; F:nitrate transmembrane transporter activity; IEA:InterPro; GO:0042128; P:nitrate assimilation; IEA:UniProtKB-KW
cluster2673	3	Ubiquinol oxidase subunit 2	GO:0016021; C:integral component of membrane; IEA:UniProtKB-KW; GO:0005886; C:plasma membrane; IEA:UniProtKB-KW; GO:0070469; C:respiratory chain; IEA:UniProtKB-KW; GO:0005507; F:copper ion binding; IEA:InterPro; GO:0009486; F:cytochrome bo3 ubiquinol oxidase activity; IEA:InterPro; GO:0008827; F:cytochrome o ubiquinol oxidase activity; IEA:InterPro; GO:0004129; F:cytochrome-c oxidase activity; IE…
cluster2674	3	N/A	N/A
cluster2676	3	Cytochrome bo(3) ubiquinol oxidase subunit 3	GO:0016021; C:integral component of membrane; IEA:UniProtKB-KW; GO:0005886; C:plasma membrane; IEA:UniProtKB-KW; GO:0008827; F:cytochrome o ubiquinol oxidase activity; IEA:InterPro; GO:0004129; F:cytochrome-c oxidase activity; IEA:InterPro; GO:0019646; P:aerobic electron transport chain; IEA:InterPro
cluster2687	3	N/A	N/A
cluster2688	3	N/A	N/A
cluster2691	3	N/A	N/A
cluster2693	3	Periplasmic beta-glucosidase	GO:0042597; C:periplasmic space; IEA:UniProtKB-KW; GO:0008422; F:beta-glucosidase activity; IEA:UniProtKB-EC; GO:0005975; P:carbohydrate metabolic process; IEA:InterPro
cluster2695	3	ATP synthase gamma chain {ECO:0000255|HAMAP-Rule:MF_00815}	GO:0005886; C:plasma membrane; IEA:UniProtKB-HAMAP; GO:0045261; C:proton-transporting ATP synthase complex, catalytic core F(1); IEA:UniProtKB-KW; GO:0005524; F:ATP binding; IEA:UniProtKB-HAMAP; GO:0046933; F:proton-transporting ATP synthase activity, rotational mechanism; IEA:UniProtKB-HAMAP; GO:0046961; F:proton-transporting ATPase activity, rotational mechanism; IEA:InterPro; GO:0042777; P:pla…
drug transmembrane transport	7
	12
GO ID	Namespace	Name	p-value
GO:0047985	molecular_function	hydrogen dehydrogenase activity	3.48029e-05
GO:0008827	molecular_function	cytochrome o ubiquinol oxidase activity	0.00274853
GO:0005992	biological_process	trehalose biosynthetic process	0.00796174
GO:0008289	molecular_function	lipid binding	0.0220363
GO:0006855	biological_process	drug transmembrane transport	0.0247541
GO:0042777	biological_process	plasma membrane ATP synthesis coupled proton transport	0.0337781
GO:0046933	molecular_function	proton-transporting ATP synthase activity, rotational mechanism	0.0337781
GO:0004129	molecular_function	cytochrome-c oxidase activity	0.0337781
GO:0046961	molecular_function	proton-transporting ATPase activity, rotational mechanism	0.0358686
GO:0015991	biological_process	ATP hydrolysis coupled proton transport	0.0358686
GO:0015238	molecular_function	drug transmembrane transporter activity	0.0358686
Hypergeometric test result of GO enrichment (p-value < 0.05)

## Sheet: Table S6. KS41 cluster genes
Unique CDS	KS41
ID	Number of proteins	Swiss-Prot Hit	GO Annotation
cluster3	21	N/A	N/A
cluster5	14	Uncharacterized protein y4pE/y4sA	N/A
cluster136	6	N/A	N/A
cluster137	6	Putative transposase for insertion sequence element IS6501	GO:0003677; F:DNA binding; IEA:UniProtKB-KW; GO:0006310; P:DNA recombination; IEA:UniProtKB-KW; GO:0032196; P:transposition; IEA:UniProtKB-KW
cluster2010	5	N/A	N/A
cluster2627	4	N/A	N/A
cluster2632	4	Uncharacterized glycosyltransferase YibD	GO:0016020; C:membrane; IDA:EcoCyc; GO:0015020; F:glucuronosyltransferase activity; IMP:EcoCyc; GO:0016036; P:cellular response to phosphate starvation; IEP:EcoCyc; GO:0008152; P:metabolic process; IMP:GOC
cluster3433	3	N/A	N/A
cluster3434	3	Peroxyureidoacrylate/ureidoacrylate amidohydrolase RutB {ECO:0000255|HAMAP-Rule:MF_00830}	GO:0016811; F:hydrolase activity, acting on carbon-nitrogen (but not peptide) bonds, in linear amides; IEA:UniProtKB-HAMAP; GO:0019740; P:nitrogen utilization; IEA:UniProtKB-HAMAP; GO:0006212; P:uracil catabolic process; IEA:UniProtKB-HAMAP
cluster3435	3	N/A	N/A
cluster3436	3	N/A	N/A
cluster3438	3	N/A	N/A
cluster3440	3	N/A	N/A
cluster3441	3	N/A	N/A
cluster3444	3	N/A	N/A
cluster4300	2	N/A	N/A
cluster4301	2	N/A	N/A
cluster4302	2	N/A	N/A
cluster4303	2	N/A	N/A
cluster4304	2	N/A	N/A
cluster4305	2	N/A	N/A
cluster4306	2	N/A	N/A
cluster4307	2	N/A	N/A
cluster4308	2	Uncharacterized protein YafM	GO:0043565; F:sequence-specific DNA binding; IDA:EcoCyc; GO:0043566; F:structure-specific DNA binding; IDA:EcoCyc; GO:0004803; F:transposase activity; IEA:InterPro; GO:0006310; P:DNA recombination; IDA:EcoCyc; GO:0006313; P:transposition, DNA-mediated; IEA:InterPro
cluster4309	2	Phage-like element PBSX protein XkdO	N/A
cluster4310	2	N/A	N/A
cluster4311	2	Acid stress chaperone HdeA {ECO:0000255|HAMAP-Rule:MF_00946}	GO:0030288; C:outer membrane-bounded periplasmic space; IEA:InterPro; GO:0071468; P:cellular response to acidic pH; IEA:InterPro; GO:0033554; P:cellular response to stress; IEA:UniProtKB-HAMAP
cluster4312	2	Copper-exporting P-type ATPase A	GO:0016021; C:integral component of membrane; IEA:UniProtKB-KW; GO:0005886; C:plasma membrane; IEA:UniProtKB-KW; GO:0005524; F:ATP binding; IEA:UniProtKB-KW; GO:0019829; F:cation-transporting ATPase activity; IEA:InterPro; GO:0005507; F:copper ion binding; IEA:InterPro; GO:0006825; P:copper ion transport; IEA:UniProtKB-KW
cluster4313	2	N/A	N/A
cluster4314	2	N/A	N/A
cluster4315	2	N/A	N/A
cluster4316	2	Putative sulfate transporter YvdB	GO:0016021; C:integral component of membrane; IEA:UniProtKB-KW; GO:0005886; C:plasma membrane; IEA:UniProtKB-KW; GO:0008271; F:secondary active sulfate transmembrane transporter activity; IEA:InterPro
cluster4317	2	N/A	N/A
cluster4318	2	N/A	N/A
cluster4319	2	N/A	N/A
cluster4320	2	N/A	N/A
cluster4321	2	N/A	N/A
cluster4322	2	Putative insertion sequence ATP-binding protein y4iQ/y4nD/y4sD	GO:0005524; F:ATP binding; IEA:UniProtKB-KW
cluster4323	2	N/A	N/A
cluster4324	2	N/A	N/A
cluster4325	2	Uncharacterized signaling protein PA1727	GO:0016021; C:integral component of membrane; IEA:UniProtKB-KW; GO:0005886; C:plasma membrane; IEA:UniProtKB-KW
cluster4326	2	Cytochrome c551 peroxidase	GO:0042597; C:periplasmic space; IEA:UniProtKB-KW; GO:0004130; F:cytochrome-c peroxidase activity; IEA:UniProtKB-EC; GO:0009055; F:electron carrier activity; IEA:InterPro; GO:0020037; F:heme binding; IEA:InterPro; GO:0005506; F:iron ion binding; IEA:InterPro
cluster4327	2	N/A	N/A
cluster4328	2	Insertion sequence IS408 putative ATP-binding protein	GO:0005524; F:ATP binding; IEA:UniProtKB-KW
cluster4329	2	N/A	N/A
cluster4330	2	Glycogen phosphorylase	GO:0008184; F:glycogen phosphorylase activity; IEA:InterPro; GO:0030170; F:pyridoxal phosphate binding; IEA:InterPro; GO:0005977; P:glycogen metabolic process; IEA:UniProtKB-KW
cluster4331	2	N/A	N/A
cluster4332	2	N/A	N/A
cluster4333	2	N/A	N/A
cluster4334	2	N/A	N/A
cluster4335	2	N/A	N/A
cluster4336	2	N/A	N/A
cluster4337	2	N/A	N/A
cluster4338	2	tRNA(fMet)-specific endonuclease VapC	GO:0004519; F:endonuclease activity; IEA:UniProtKB-KW; GO:0000287; F:magnesium ion binding; IEA:UniProtKB-HAMAP; GO:0004540; F:ribonuclease activity; IEA:InterPro
cluster4339	2	N/A	N/A
Total Protein	164
GO ID	Namespace	Name	p-value
GO:0071468	biological_process	cellular response to acidic pH	0.0186766
GO:0015020	molecular_function	glucuronosyltransferase activity	0.0370142
GO:0004130	molecular_function	cytochrome-c peroxidase activity	0.0370142
GO:0019740	biological_process	nitrogen utilization	0.0370142
GO:0016811	molecular_function	hydrolase activity, acting on carbon-nitrogen (but not peptide) bonds, in linear amides	0.0370142
GO:0006212	biological_process	uracil catabolic process	0.0370142
Hypergeometric test result of GO enrichment (p-value < 0.05)
Clusters in KS41;SV96
ID	Number of proteins	Swiss-Prot Hit	GO Annotation
cluster133	6	UPF0337 protein mll8179	N/A
cluster2621	4	N/A	N/A
cluster2624	4	N/A	N/A
cluster3416	3	N/A	N/A
cluster3417	3	Metal-binding protein SmbP	GO:0042597; C:periplasmic space; IEA:UniProtKB-KW; GO:0046872; F:metal ion binding; IEA:UniProtKB-KW
cluster3420	3	N/A	N/A
cluster3425	3	UPF0337 protein BCE_3655	N/A
cluster3429	3	Type I restriction enzyme EcoAI R protein	GO:0005524; F:ATP binding; IEA:UniProtKB-KW; GO:0003677; F:DNA binding; IEA:UniProtKB-KW; GO:0009035; F:Type I site-specific deoxyribonuclease activity; IEA:UniProtKB-EC; GO:0009307; P:DNA restriction-modification system; IEA:UniProtKB-KW
cluster3437	3	Probable integrase/recombinase YoeC	GO:0003677; F:DNA binding; IEA:UniProtKB-KW; GO:0015074; P:DNA integration; IEA:UniProtKB-KW; GO:0006310; P:DNA recombination; IEA:UniProtKB-KW; GO:0075713; P:establishment of integrated proviral latency; IEA:UniProtKB-KW; GO:0046718; P:viral entry into host cell; IEA:UniProtKB-KW
cluster3439	3	FMN-dependent NADH-azoreductase {ECO:0000255|HAMAP-Rule:MF_01216}	GO:0009055; F:electron carrier activity; IEA:UniProtKB-HAMAP; GO:0010181; F:FMN binding; IEA:UniProtKB-HAMAP; GO:0008752; F:FMN reductase activity; IEA:UniProtKB-HAMAP; GO:0016652; F:oxidoreductase activity, acting on NAD(P)H, NAD(P) as acceptor; IEA:UniProtKB-HAMAP; GO:0016661; F:oxidoreductase activity, acting on other nitrogenous compounds as donors; IEA:InterPro
cluster3442	3	Heme/hemopexin-binding protein	GO:0005576; C:extracellular region; IEA:UniProtKB-KW; GO:0006810; P:transport; IEA:UniProtKB-KW
cluster3445	3	Chondroitin synthase	GO:0047238; F:glucuronosyl-N-acetylgalactosaminyl-proteoglycan 4-beta-N-acetylgalactosaminyltransferase activity; IEA:UniProtKB-EC; GO:0050510; F:N-acetylgalactosaminyl-proteoglycan 3-beta-glucuronosyltransferase activity; IEA:UniProtKB-EC
cluster3626	2	Aconitate hydratase	GO:0003994; F:aconitate hydratase activity; IEA:UniProtKB-EC; GO:0051536; F:iron-sulfur cluster binding; IEA:UniProtKB-KW; GO:0046872; F:metal ion binding; IEA:UniProtKB-KW; GO:0019878; P:lysine biosynthetic process via aminoadipic acid; IEA:UniProtKB-UniPathway; GO:0006099; P:tricarboxylic acid cycle; IEA:UniProtKB-UniPathway
cluster3766	2	Magnesium transport protein CorA	GO:0016021; C:integral component of membrane; IEA:UniProtKB-KW; GO:0005886; C:plasma membrane; IEA:UniProtKB-KW; GO:0015087; F:cobalt ion transmembrane transporter activity; IEA:InterPro; GO:0015095; F:magnesium ion transmembrane transporter activity; IEA:InterPro
cluster3768	2	Periplasmic [NiFe] hydrogenase large subunit	GO:0042597; C:periplasmic space; IEA:UniProtKB-KW; GO:0047806; F:cytochrome-c3 hydrogenase activity; IEA:UniProtKB-EC; GO:0008901; F:ferredoxin hydrogenase activity; IEA:InterPro; GO:0016151; F:nickel cation binding; IEA:InterPro
cluster3812	2	Uncharacterized HTH-type transcriptional regulator YeeY	GO:0003677; F:DNA binding; IEA:UniProtKB-KW; GO:0003700; F:sequence-specific DNA binding transcription factor activity; IEA:InterPro; GO:0006351; P:transcription, DNA-templated; IEA:UniProtKB-KW
cluster4001	2	Probable sulfate transporter MT1781	GO:0016021; C:integral component of membrane; IEA:UniProtKB-KW; GO:0005886; C:plasma membrane; IEA:UniProtKB-KW; GO:0008271; F:secondary active sulfate transmembrane transporter activity; IEA:InterPro
cluster4206	2	Type I restriction enzyme EcoprrI M protein	GO:0003677; F:DNA binding; IEA:InterPro; GO:0008170; F:N-methyltransferase activity; IEA:InterPro; GO:0009007; F:site-specific DNA-methyltransferase (adenine-specific) activity; IEA:UniProtKB-EC; GO:0009307; P:DNA restriction-modification system; IEA:UniProtKB-KW
cluster4224	2	Uncharacterized signaling protein PA1727	GO:0016021; C:integral component of membrane; IEA:UniProtKB-KW; GO:0005886; C:plasma membrane; IEA:UniProtKB-KW
cluster4367	2	N/A	N/A
cluster4368	2	N/A	N/A
cluster4369	2	KDP operon transcriptional regulatory protein KdpE	GO:0005737; C:cytoplasm; IEA:UniProtKB-KW; GO:0000986; F:bacterial-type RNA polymerase core promoter proximal region sequence-specific DNA binding; IDA:EcoCyc; GO:0001131; F:bacterial-type RNA polymerase core promoter proximal region sequence-specific DNA binding transcription factor activity; IDA:EcoCyc; GO:0000160; P:phosphorelay signal transduction system; IEA:UniProtKB-KW; GO:0006355; P:regul…
cluster4370	2	L-2,4-diaminobutyrate decarboxylase	GO:0033983; F:diaminobutyrate decarboxylase activity; IEA:UniProtKB-EC; GO:0030170; F:pyridoxal phosphate binding; IEA:InterPro; GO:0019289; P:rhizobactin 1021 biosynthetic process; IEA:UniProtKB-UniPathway
cluster4371	2	N/A	N/A
cluster4372	2	N/A	N/A
cluster4373	2	Antitoxin YafN	GO:0003677; F:DNA binding; IEA:UniProtKB-KW; GO:0006974; P:cellular response to DNA damage stimulus; IEP:EcoliWiki; GO:0006281; P:DNA repair; IEA:UniProtKB-KW; GO:0044092; P:negative regulation of molecular function; IDA:EcoCyc; GO:0006355; P:regulation of transcription, DNA-templated; IMP:EcoCyc; GO:0009432; P:SOS response; IEA:UniProtKB-KW; GO:0006351; P:transcription, DNA-templated; IEA:UniPro…
cluster4374	2	Hydrolase YhcX	GO:0016810; F:hydrolase activity, acting on carbon-nitrogen (but not peptide) bonds; IEA:InterPro; GO:0008080; F:N-acetyltransferase activity; IEA:InterPro; GO:0006807; P:nitrogen compound metabolic process; IEA:InterPro
cluster4375	2	Xanthine phosphoribosyltransferase {ECO:0000255|HAMAP-Rule:MF_01903}	GO:0005886; C:plasma membrane; IEA:UniProtKB-HAMAP; GO:0000287; F:magnesium ion binding; IEA:UniProtKB-HAMAP; GO:0000310; F:xanthine phosphoribosyltransferase activity; IEA:UniProtKB-HAMAP; GO:0006166; P:purine ribonucleoside salvage; IEA:UniProtKB-HAMAP; GO:0032265; P:XMP salvage; IEA:UniProtKB-UniPathway
cluster4376	2	Uncharacterized protein MT2645	N/A
cluster4377	2	N/A	N/A
cluster4378	2	N/A	N/A
cluster4379	2	Signaling protein YkoW	GO:0016021; C:integral component of membrane; IEA:UniProtKB-KW; GO:0005886; C:plasma membrane; IEA:UniProtKB-KW; GO:0004871; F:signal transducer activity; IEA:InterPro
cluster4380	2	Uncharacterized protein YbeQ	GO:0006979; P:response to oxidative stress; IMP:EcoCyc
cluster4382	2	Oleate hydratase	GO:0071949; F:FAD binding; ISS:UniProtKB; GO:0005504; F:fatty acid binding; IDA:UniProtKB; GO:0050151; F:oleate hydratase activity; IDA:UniProtKB; GO:0006631; P:fatty acid metabolic process; IDA:UniProtKB; GO:0070542; P:response to fatty acid; IDA:UniProtKB; GO:0009636; P:response to toxic substance; IEA:UniProtKB-KW
cluster4383	2	2,3-bisphosphoglycerate-independent phosphoglycerate mutase	GO:0005737; C:cytoplasm; IEA:InterPro; GO:0030145; F:manganese ion binding; IEA:InterPro; GO:0004619; F:phosphoglycerate mutase activity; IEA:InterPro; GO:0006007; P:glucose catabolic process; IEA:InterPro; GO:0006096; P:glycolytic process; IEA:UniProtKB-UniPathway
cluster4384	2	N/A	N/A
cluster4385	2	N/A	N/A
cluster4386	2	Poly-beta-1,6-N-acetyl-D-glucosamine synthase	GO:0016021; C:integral component of membrane; IEA:UniProtKB-KW; GO:0005886; C:plasma membrane; IEA:UniProtKB-KW; GO:0008375; F:acetylglucosaminyltransferase activity; IMP:EcoCyc; GO:0043708; P:cell adhesion involved in biofilm formation; IMP:EcoCyc; GO:0008152; P:metabolic process; IMP:GOC
cluster4387	2	N/A	N/A
cluster4388	2	Protein TraL	GO:0000746; P:conjugation; IEA:UniProtKB-KW
cluster4390	2	N/A	N/A
cluster4391	2	Insertion element IS600 uncharacterized 11 kDa protein	GO:0003677; F:DNA binding; IEA:InterPro; GO:0004803; F:transposase activity; IEA:InterPro; GO:0006313; P:transposition, DNA-mediated; IEA:InterPro
cluster4393	2	Uncharacterized protein MT2982.1	N/A
cluster4394	2	Putative RelE-like toxin protein	N/A
cluster4396	2	Aerobic cobaltochelatase subunit CobN	GO:0005737; C:cytoplasm; IEA:UniProtKB-KW; GO:0005524; F:ATP binding; IEA:UniProtKB-KW; GO:0051116; F:cobaltochelatase activity; IEA:UniProtKB-EC; GO:0009236; P:cobalamin biosynthetic process; IEA:UniProtKB-UniPathway; GO:0006779; P:porphyrin-containing compound biosynthetic process; IEA:UniProtKB-KW
cluster4397	2	Nodulation protein NolNO	GO:0005737; C:cytoplasm; IEA:UniProtKB-KW; GO:0016740; F:transferase activity; IEA:UniProtKB-KW; GO:0009058; P:biosynthetic process; IEA:InterPro; GO:0009877; P:nodulation; IEA:UniProtKB-KW
cluster4398	2	N/A	N/A
cluster4399	2	Pyrophosphate--fructose 6-phosphate 1-phosphotransferase {ECO:0000255|HAMAP-Rule:MF_01977}	GO:0005737; C:cytoplasm; IEA:UniProtKB-KW; GO:0003872; F:6-phosphofructokinase activity; IEA:InterPro; GO:0047334; F:diphosphate-fructose-6-phosphate 1-phosphotransferase activity; IEA:UniProtKB-EC; GO:0046872; F:metal ion binding; IEA:UniProtKB-KW; GO:0006002; P:fructose 6-phosphate metabolic process; IEA:InterPro; GO:0006096; P:glycolytic process; IEA:UniProtKB-UniPathway
cluster4401	2	N/A	N/A
cluster4402	2	N/A	N/A
cluster4403	2	Nodulation protein NolG	GO:0016020; C:membrane; IEA:InterPro; GO:0005215; F:transporter activity; IEA:InterPro; GO:0009877; P:nodulation; IEA:UniProtKB-KW
cluster4404	2	Uncharacterized protein slr1563	GO:0016301; F:kinase activity; IEA:UniProtKB-KW
cluster4405	2	Uncharacterized protein YehS	N/A
cluster4406	2	N/A	N/A
cluster4407	2	Transcriptional activator FeaR	GO:0043565; F:sequence-specific DNA binding; IEA:InterPro; GO:0003700; F:sequence-specific DNA binding transcription factor activity; IDA:EcoCyc; GO:0045893; P:positive regulation of transcription, DNA-templated; IDA:EcoCyc; GO:0006351; P:transcription, DNA-templated; IEA:UniProtKB-KW
cluster4408	2	N/A	N/A
cluster4412	2	N/A	N/A
cluster4413	2	N/A	N/A
cluster4414	2	N/A	N/A
cluster4416	2	N/A	N/A
cluster4417	2	Cytochrome bd-II ubiquinol oxidase subunit 2	GO:0070069; C:cytochrome complex; IDA:EcoCyc; GO:0016021; C:integral component of membrane; IEA:UniProtKB-KW; GO:0005886; C:plasma membrane; IDA:EcoCyc; GO:0009055; F:electron carrier activity; IDA:EcoCyc; GO:0046872; F:metal ion binding; IEA:UniProtKB-KW; GO:0016682; F:oxidoreductase activity, acting on diphenols and related substances as donors, oxygen as acceptor; IDA:EcoCyc; GO:0019646; P:aer…
cluster4419	2	Uncharacterized signaling protein PA1727	GO:0016021; C:integral component of membrane; IEA:UniProtKB-KW; GO:0005886; C:plasma membrane; IEA:UniProtKB-KW
cluster4420	2	N/A	N/A
cluster4423	2	N/A	N/A
cluster4424	2	N/A	N/A
cluster4425	2	N/A	N/A
cluster4426	2	N/A	N/A
cluster4427	2	N/A	N/A
cluster4428	2	N/A	N/A
cluster4429	2	N/A	N/A
cluster4431	2	Isocitrate dehydrogenase [NADP]	GO:0004450; F:isocitrate dehydrogenase (NADP+) activity; IEA:UniProtKB-EC; GO:0000287; F:magnesium ion binding; IEA:InterPro; GO:0051287; F:NAD binding; IEA:InterPro; GO:0006097; P:glyoxylate cycle; IEA:UniProtKB-KW; GO:0006099; P:tricarboxylic acid cycle; IEA:UniProtKB-KW
cluster4433	2	Dihydrolipoyl dehydrogenase	GO:0005737; C:cytoplasm; IEA:UniProtKB-KW; GO:0004148; F:dihydrolipoyl dehydrogenase activity; IEA:UniProtKB-EC; GO:0050660; F:flavin adenine dinucleotide binding; IEA:InterPro; GO:0045454; P:cell redox homeostasis; IEA:InterPro; GO:0006096; P:glycolytic process; IEA:UniProtKB-KW
cluster4434	2	Cytochrome bd-I ubiquinol oxidase subunit X	GO:0005887; C:integral component of plasma membrane; ISM:EcoCyc; GO:0016020; C:membrane; IDA:EcoCyc; GO:0019867; C:outer membrane; IDA:EcoCyc; GO:0005886; C:plasma membrane; IDA:EcoCyc; GO:0016679; F:oxidoreductase activity, acting on diphenols and related substances as donors; IMP:EcoCyc; GO:0006119; P:oxidative phosphorylation; IEA:UniProtKB-UniPathway; GO:0006950; P:response to stress; IEA:Uni…
cluster4435	2	N/A	N/A
cluster4436	2	N/A	N/A
cluster4437	2	N/A	N/A
cluster4438	2	Diapolycopene oxygenase	GO:0016491; F:oxidoreductase activity; IEA:UniProtKB-KW; GO:0016117; P:carotenoid biosynthetic process; IEA:UniProtKB-KW
cluster4439	2	N/A	N/A
cluster4440	2	N/A	N/A
cluster4441	2	Virulence sensor protein BvgS	GO:0016021; C:integral component of membrane; IEA:UniProtKB-KW; GO:0005886; C:plasma membrane; IEA:UniProtKB-KW; GO:0005524; F:ATP binding; IEA:UniProtKB-KW; GO:0000155; F:phosphorelay sensor kinase activity; IEA:InterPro; GO:0005215; F:transporter activity; IEA:InterPro; GO:0009405; P:pathogenesis; IEA:UniProtKB-KW; GO:0006355; P:regulation of transcription, DNA-templated; IEA:InterPro
cluster4442	2	N/A	N/A
cluster4446	2	N/A	N/A
cluster4447	2	Putative quercetin 2,3-dioxygenase PA2418	GO:0046872; F:metal ion binding; IEA:UniProtKB-KW; GO:0008127; F:quercetin 2,3-dioxygenase activity; IEA:UniProtKB-EC
cluster4449	2	Cobalt-precorrin-2 C(20)-methyltransferase	GO:0043781; F:cobalt-factor II C20-methyltransferase activity; IEA:UniProtKB-EC; GO:0030788; F:precorrin-2 C20-methyltransferase activity; IEA:InterPro; GO:0043115; F:precorrin-2 dehydrogenase activity; IEA:InterPro; GO:0009236; P:cobalamin biosynthetic process; IEA:UniProtKB-UniPathway; GO:0006779; P:porphyrin-containing compound biosynthetic process; IEA:InterPro
cluster4451	2	N/A	N/A
cluster4453	2	Uncharacterized isomerase slr1019	GO:0016853; F:isomerase activity; IEA:UniProtKB-KW; GO:0009058; P:biosynthetic process; IEA:InterPro
cluster4454	2	HTH-type transcriptional regulator YdeO	GO:0043565; F:sequence-specific DNA binding; IEA:InterPro; GO:0003700; F:sequence-specific DNA binding transcription factor activity; IEA:InterPro; GO:0006351; P:transcription, DNA-templated; IEA:UniProtKB-KW
cluster4455	2	N/A	N/A
cluster4456	2	N/A	N/A
cluster4459	2	Modification methylase XhoI	GO:0003677; F:DNA binding; IEA:InterPro; GO:0009007; F:site-specific DNA-methyltransferase (adenine-specific) activity; IEA:UniProtKB-EC; GO:0009307; P:DNA restriction-modification system; IEA:UniProtKB-KW
cluster4460	2	N/A	N/A
cluster4461	2	N/A	N/A
cluster4463	2	N/A	N/A
cluster4465	2	UPF0118 inner membrane protein YdiK	GO:0016021; C:integral component of membrane; IEA:UniProtKB-KW; GO:0005886; C:plasma membrane; IEA:UniProtKB-KW
cluster4466	2	N/A	N/A
cluster4468	2	Outer membrane protein OprM	GO:0009279; C:cell outer membrane; IEA:UniProtKB-KW; GO:0016021; C:integral component of membrane; IEA:UniProtKB-KW; GO:0015238; F:drug transmembrane transporter activity; IMP:PseudoCAP; GO:0008289; F:lipid binding; IEA:InterPro; GO:0006855; P:drug transmembrane transport; IMP:GOC; GO:0046677; P:response to antibiotic; IEA:UniProtKB-KW
cluster4469	2	Acetyltransferase Pat	GO:0016407; F:acetyltransferase activity; IDA:MTBBASE; GO:0030552; F:cAMP binding; IDA:MTBBASE; GO:0046872; F:metal ion binding; IEA:UniProtKB-KW; GO:0008080; F:N-acetyltransferase activity; IEA:InterPro; GO:0016746; F:transferase activity, transferring acyl groups; IDA:CACAO; GO:0008152; P:metabolic process; IDA:GOC
cluster4470	2	N/A	N/A
cluster4471	2	mRNA interferase MazF	GO:0003677; F:DNA binding; IEA:UniProtKB-KW; GO:0004519; F:endonuclease activity; IEA:UniProtKB-KW; GO:0003723; F:RNA binding; IEA:UniProtKB-KW; GO:0006355; P:regulation of transcription, DNA-templated; IEA:UniProtKB-KW; GO:0006351; P:transcription, DNA-templated; IEA:UniProtKB-KW
cluster4472	2	N/A	N/A
cluster4473	2	N/A	N/A
cluster4474	2	N/A	N/A
cluster4476	2	Poly-beta-1,6-N-acetyl-D-glucosamine N-deacetylase	GO:0009279; C:cell outer membrane; IEA:UniProtKB-KW; GO:0016810; F:hydrolase activity, acting on carbon-nitrogen (but not peptide) bonds; IMP:EcoCyc; GO:0042710; P:biofilm formation; IMP:EcoCyc; GO:0005975; P:carbohydrate metabolic process; IEA:InterPro
cluster4477	2	Transketolase, chromosomal	GO:0046872; F:metal ion binding; IEA:UniProtKB-KW; GO:0004802; F:transketolase activity; IEA:UniProtKB-EC; GO:0019253; P:reductive pentose-phosphate cycle; IEA:UniProtKB-UniPathway
cluster4478	2	Cadmium, cobalt and zinc/H(+)-K(+) antiporter	GO:0016021; C:integral component of membrane; IEA:UniProtKB-KW; GO:0005886; C:plasma membrane; IEA:UniProtKB-KW; GO:0008324; F:cation transmembrane transporter activity; IEA:InterPro; GO:0006824; P:cobalt ion transport; IEA:UniProtKB-KW; GO:0006813; P:potassium ion transport; IEA:UniProtKB-KW; GO:0006829; P:zinc ion transport; IEA:UniProtKB-KW
cluster4479	2	N/A	N/A
cluster4483	2	N/A	N/A
cluster4484	2	N/A	N/A
cluster4485	2	Response regulator PleD	GO:0005737; C:cytoplasm; IEA:UniProtKB-KW; GO:0052621; F:diguanylate cyclase activity; IEA:UniProtKB-EC; GO:0005525; F:GTP binding; IEA:UniProtKB-KW; GO:0046872; F:metal ion binding; IEA:UniProtKB-KW; GO:0004871; F:signal transducer activity; IEA:UniProtKB-KW; GO:0007049; P:cell cycle; IEA:UniProtKB-KW; GO:0030154; P:cell differentiation; IEA:UniProtKB-KW; GO:0000160; P:phosphorelay signal transd…
cluster4486	2	Protein CyaE	GO:0009279; C:cell outer membrane; IEA:UniProtKB-KW; GO:0016021; C:integral component of membrane; IEA:UniProtKB-KW; GO:0005215; F:transporter activity; IEA:InterPro; GO:0044179; P:hemolysis in other organism; IEA:UniProtKB-KW
cluster4487	2	Multidrug resistance protein MdtN	GO:0009276; C:Gram-negative-bacterium-type cell wall; IEA:InterPro; GO:0016021; C:integral component of membrane; IEA:UniProtKB-KW; GO:0005886; C:plasma membrane; IEA:UniProtKB-KW; GO:0015238; F:drug transmembrane transporter activity; IEA:InterPro; GO:0046677; P:response to antibiotic; IEA:UniProtKB-KW
cluster4489	2	Uncharacterized protein ML0607	N/A
cluster4490	2	Uncharacterized protein YeaO	N/A
cluster4493	2	Chaperone modulatory protein CbpM {ECO:0000255|HAMAP-Rule:MF_01155}	N/A
cluster4494	2	Uncharacterized protein sll0335	N/A
cluster4496	2	N/A	N/A
cluster4497	2	Fumarate hydratase class I, anaerobic {ECO:0000303|PubMed:3282546}	GO:0005829; C:cytosol; IDA:UniProtKB; GO:0051539; F:4 iron, 4 sulfur cluster binding; IDA:EcoCyc; GO:0047808; F:D(-)-tartrate dehydratase activity; IDA:EcoCyc; GO:0004333; F:fumarate hydratase activity; IDA:EcoCyc; GO:0046872; F:metal ion binding; IEA:UniProtKB-KW; GO:0042710; P:biofilm formation; IMP:EcoCyc; GO:0006974; P:cellular response to DNA damage stimulus; IEP:EcoliWiki; GO:0006099; P:tri…
cluster4498	2	N/A	N/A
cluster4500	2	N/A	N/A
cluster4501	2	Prophage DLP12 integrase	GO:0003677; F:DNA binding; IEA:InterPro; GO:0008979; F:prophage integrase activity; ISS:EcoCyc; GO:0006310; P:DNA recombination; IEA:UniProtKB-KW; GO:0046718; P:viral entry into host cell; IEA:UniProtKB-KW
cluster4502	2	N/A	N/A
cluster4503	2	N/A	N/A
cluster4504	2	2-isopropylmalate synthase {ECO:0000255|HAMAP-Rule:MF_01025}	GO:0003852; F:2-isopropylmalate synthase activity; IEA:UniProtKB-EC; GO:0009098; P:leucine biosynthetic process; IEA:UniProtKB-UniPathway
cluster4506	2	N/A	N/A
cluster4507	2	N/A	N/A
cluster4508	2	Cytochrome c-555	GO:0009055; F:electron carrier activity; IEA:InterPro; GO:0020037; F:heme binding; IEA:InterPro; GO:0046872; F:metal ion binding; IEA:UniProtKB-KW; GO:0055114; P:oxidation-reduction process; IEA:UniProtKB-KW
cluster4510	2	Nodulation protein T	GO:0016021; C:integral component of membrane; IEA:UniProtKB-KW; GO:0005886; C:plasma membrane; IEA:UniProtKB-KW; GO:0008289; F:lipid binding; IEA:InterPro; GO:0005215; F:transporter activity; IEA:InterPro; GO:0009877; P:nodulation; IEA:UniProtKB-KW
cluster4512	2	Uncharacterized protein MT2643	N/A
cluster4513	2	Na(+)/H(+) antiporter NhaD	GO:0016021; C:integral component of membrane; IEA:UniProtKB-KW; GO:0005886; C:plasma membrane; IEA:UniProtKB-KW; GO:0015297; F:antiporter activity; IEA:UniProtKB-KW; GO:0006814; P:sodium ion transport; IEA:UniProtKB-KW
cluster4514	2	N/A	N/A
cluster4515	2	Triosephosphate isomerase {ECO:0000255|HAMAP-Rule:MF_00147}	GO:0005737; C:cytoplasm; IEA:UniProtKB-HAMAP; GO:0004807; F:triose-phosphate isomerase activity; IEA:UniProtKB-HAMAP; GO:0006094; P:gluconeogenesis; IEA:UniProtKB-HAMAP; GO:0006096; P:glycolytic process; IEA:UniProtKB-HAMAP; GO:0006098; P:pentose-phosphate shunt; IEA:UniProtKB-HAMAP
cluster4516	2	Sensor protein KdpD	GO:0016021; C:integral component of membrane; IEA:UniProtKB-KW; GO:0031235; C:intrinsic component of the cytoplasmic side of the plasma membrane; IDA:EcoCyc; GO:0004072; F:aspartate kinase activity; IDA:EcoCyc; GO:0005524; F:ATP binding; IEA:UniProtKB-KW; GO:0000155; F:phosphorelay sensor kinase activity; IDA:EcoCyc; GO:0009593; P:detection of chemical stimulus; IDA:EcoCyc; GO:0007234; P:osmosens…
cluster4518	2	Sensor protein FixL	GO:0016020; C:membrane; IEA:InterPro; GO:0005524; F:ATP binding; IEA:UniProtKB-KW; GO:0046872; F:metal ion binding; IEA:UniProtKB-KW; GO:0000155; F:phosphorelay sensor kinase activity; IEA:InterPro; GO:0009399; P:nitrogen fixation; IEA:UniProtKB-KW; GO:0006355; P:regulation of transcription, DNA-templated; IEA:InterPro
cluster4520	2	N/A	N/A
cluster4521	2	N/A	N/A
cluster4522	2	N/A	N/A
cluster4523	2	N/A	N/A
cluster4526	2	ATP-binding/permease protein CydD	GO:0016021; C:integral component of membrane; IEA:UniProtKB-KW; GO:0016020; C:membrane; IDA:EcoCyc; GO:0005886; C:plasma membrane; IEA:UniProtKB-KW; GO:0005524; F:ATP binding; IEA:UniProtKB-KW; GO:0042626; F:ATPase activity, coupled to transmembrane movement of substances; IDA:EcoCyc; GO:0034040; F:lipid-transporting ATPase activity; IBA:RefGenome; GO:0033228; P:cysteine export; IDA:EcoCyc; GO:00…
cluster4527	2	N/A	N/A
cluster4529	2	UPF0721 transmembrane protein YunE	GO:0016021; C:integral component of membrane; IEA:UniProtKB-KW; GO:0005886; C:plasma membrane; IEA:UniProtKB-KW
cluster4530	2	N/A	N/A
cluster4532	2	Uncharacterized protein aq_1828	GO:0016021; C:integral component of membrane; IEA:UniProtKB-KW; GO:0005886; C:plasma membrane; IEA:UniProtKB-KW
cluster4533	2	Selenide, water dikinase {ECO:0000255|HAMAP-Rule:MF_00625}	GO:0005524; F:ATP binding; IEA:UniProtKB-HAMAP; GO:0000287; F:magnesium ion binding; IEA:UniProtKB-HAMAP; GO:0004756; F:selenide, water dikinase activity; IEA:UniProtKB-HAMAP; GO:0016260; P:selenocysteine biosynthetic process; IEA:InterPro
cluster4534	2	Putative esterase YheT	GO:0050526; F:poly(3-hydroxybutyrate) depolymerase activity; ISM:EcoliWiki; GO:0008152; P:metabolic process; ISM:GOC
cluster4535	2	N/A	N/A
cluster4536	2	N/A	N/A
cluster4537	2	N/A	N/A
cluster4539	2	Magnesium-transporting ATPase, P-type 1	GO:0016021; C:integral component of membrane; IEA:UniProtKB-KW; GO:0005886; C:plasma membrane; IEA:UniProtKB-KW; GO:0005524; F:ATP binding; IEA:UniProtKB-KW; GO:0015444; F:magnesium-importing ATPase activity; IEA:UniProtKB-EC; GO:0046872; F:metal ion binding; IEA:UniProtKB-KW
cluster4540	2	Undecaprenyl phosphate-alpha-4-amino-4-deoxy-L-arabinose arabinosyl transferase {ECO:0000255|HAMAP-Rule:MF_01165}	GO:0016021; C:integral component of membrane; IEA:UniProtKB-KW; GO:0005886; C:plasma membrane; IEA:UniProtKB-HAMAP; GO:0000030; F:mannosyltransferase activity; IEA:InterPro; GO:0016763; F:transferase activity, transferring pentosyl groups; IEA:InterPro; GO:0009245; P:lipid A biosynthetic process; IEA:UniProtKB-HAMAP; GO:0009103; P:lipopolysaccharide biosynthetic process; IEA:UniProtKB-KW; GO:0006…
cluster4541	2	RNA polymerase sigma factor RpoD {ECO:0000255|HAMAP-Rule:MF_00963}	GO:0005737; C:cytoplasm; IEA:UniProtKB-HAMAP; GO:0003677; F:DNA binding; IEA:UniProtKB-HAMAP; GO:0003700; F:sequence-specific DNA binding transcription factor activity; IEA:InterPro; GO:0016987; F:sigma factor activity; IEA:UniProtKB-HAMAP; GO:0001123; P:transcription initiation from bacterial-type RNA polymerase promoter; IEA:UniProtKB-HAMAP
cluster4542	2	Uncharacterized ABC transporter ATP-binding protein YhiH	GO:0060187; C:cell pole; IDA:EcoCyc; GO:0022627; C:cytosolic small ribosomal subunit; IDA:EcoCyc; GO:0016021; C:integral component of membrane; IEA:UniProtKB-KW; GO:0016020; C:membrane; IDA:EcoCyc; GO:0005886; C:plasma membrane; IEA:UniProtKB-KW; GO:0005524; F:ATP binding; IEA:UniProtKB-KW; GO:0016887; F:ATPase activity; IDA:EcoCyc; GO:0042623; F:ATPase activity, coupled; IDA:EcoCyc; GO:0042626; …
cluster4543	2	ATP-binding/permease protein CydC	GO:0016021; C:integral component of membrane; IDA:EcoCyc; GO:0005886; C:plasma membrane; IEA:UniProtKB-KW; GO:0005524; F:ATP binding; IEA:UniProtKB-KW; GO:0042626; F:ATPase activity, coupled to transmembrane movement of substances; IDA:EcoCyc; GO:0033228; P:cysteine export; IDA:EcoCyc; GO:0034775; P:glutathione transmembrane transport; IDA:EcoCyc; GO:0070453; P:regulation of heme biosynthetic pro…
cluster4544	2	SCO2-like protein RC0895	GO:0046872; F:metal ion binding; IEA:UniProtKB-KW
cluster4545	2	Multidrug resistance protein MdtA {ECO:0000255|HAMAP-Rule:MF_01422}	GO:0005886; C:plasma membrane; IEA:UniProtKB-KW; GO:0055085; P:transmembrane transport; IEA:InterPro
cluster4546	2	N/A	N/A
cluster4547	2	N/A	N/A
cluster4550	2	Periplasmic [NiFe] hydrogenase small subunit	GO:0009375; C:ferredoxin hydrogenase complex; IEA:InterPro; GO:0042597; C:periplasmic space; IEA:UniProtKB-KW; GO:0051538; F:3 iron, 4 sulfur cluster binding; IEA:UniProtKB-KW; GO:0051539; F:4 iron, 4 sulfur cluster binding; IEA:UniProtKB-KW; GO:0047806; F:cytochrome-c3 hydrogenase activity; IEA:UniProtKB-EC; GO:0008901; F:ferredoxin hydrogenase activity; IEA:InterPro; GO:0046872; F:metal ion bin…
cluster4551	2	Uncharacterized protein YaeQ	N/A
cluster4552	2	Ribonuclease	GO:0005737; C:cytoplasm; IEA:UniProtKB-KW; GO:0042597; C:periplasmic space; IEA:UniProtKB-KW; GO:0033897; F:ribonuclease T2 activity; IEA:InterPro; GO:0003723; F:RNA binding; IEA:InterPro
cluster4553	2	Uncharacterized protein y4eO	GO:0003677; F:DNA binding; IEA:InterPro
cluster4554	2	Protein GstA	GO:0016740; F:transferase activity; IEA:UniProtKB-KW
cluster4557	2	Probable adenylyltransferase/sulfurtransferase MoeZ	GO:0016021; C:integral component of membrane; IEA:UniProtKB-KW; GO:0005524; F:ATP binding; IEA:UniProtKB-KW; GO:0016779; F:nucleotidyltransferase activity; IEA:UniProtKB-KW
cluster4558	2	Siroheme synthase 1 {ECO:0000255|HAMAP-Rule:MF_01646}	GO:0051287; F:NAD binding; IEA:InterPro; GO:0043115; F:precorrin-2 dehydrogenase activity; IEA:UniProtKB-HAMAP; GO:0051266; F:sirohydrochlorin ferrochelatase activity; IEA:UniProtKB-EC; GO:0004851; F:uroporphyrin-III C-methyltransferase activity; IEA:UniProtKB-HAMAP; GO:0009236; P:cobalamin biosynthetic process; IEA:UniProtKB-HAMAP; GO:0019354; P:siroheme biosynthetic process; IEA:UniProtKB-HAMAP
cluster4559	2	Uncharacterized protein y4hQ	N/A
cluster4560	2	tRNA 2-selenouridine synthase {ECO:0000255|HAMAP-Rule:MF_01622}	GO:0043828; F:tRNA 2-selenouridine synthase activity; IEA:InterPro; GO:0070329; P:tRNA seleno-modification; IEA:InterPro
cluster4561	2	Phosphoribosylglycinamide formyltransferase 2 {ECO:0000255|HAMAP-Rule:MF_01643}	GO:0005524; F:ATP binding; IEA:UniProtKB-HAMAP; GO:0000287; F:magnesium ion binding; IEA:InterPro; GO:0043815; F:phosphoribosylglycinamide formyltransferase 2 activity; IEA:UniProtKB-HAMAP; GO:0004644; F:phosphoribosylglycinamide formyltransferase activity; IEA:InterPro; GO:0006189; P:'de novo' IMP biosynthetic process; IEA:UniProtKB-UniPathway
cluster4562	2	Cytochrome bd ubiquinol oxidase subunit 1	GO:0016021; C:integral component of membrane; IEA:UniProtKB-KW; GO:0005886; C:plasma membrane; IEA:UniProtKB-KW; GO:0046872; F:metal ion binding; IEA:UniProtKB-KW; GO:0016491; F:oxidoreductase activity; IEA:UniProtKB-KW
cluster4564	2	Sporulation initiation inhibitor protein Soj	GO:0005524; F:ATP binding; IEA:UniProtKB-KW; GO:0016787; F:hydrolase activity; IEA:UniProtKB-KW; GO:0030435; P:sporulation resulting in formation of a cellular spore; IEA:UniProtKB-KW
cluster4565	2	Potassium-transporting ATPase C chain {ECO:0000255|HAMAP-Rule:MF_00276}	GO:0016021; C:integral component of membrane; IEA:UniProtKB-KW; GO:0005886; C:plasma membrane; IEA:UniProtKB-HAMAP; GO:0005524; F:ATP binding; IEA:UniProtKB-KW; GO:0008556; F:potassium-transporting ATPase activity; IEA:UniProtKB-HAMAP
cluster4566	2	Inosine-5'-monophosphate dehydrogenase {ECO:0000255|HAMAP-Rule:MF_01964}	GO:0030554; F:adenyl nucleotide binding; IEA:InterPro; GO:0003938; F:IMP dehydrogenase activity; IEA:UniProtKB-HAMAP; GO:0046872; F:metal ion binding; IEA:UniProtKB-HAMAP; GO:0006177; P:GMP biosynthetic process; IEA:UniProtKB-HAMAP
cluster4567	2	Potassium-transporting ATPase B chain {ECO:0000255|HAMAP-Rule:MF_00285}	GO:0016021; C:integral component of membrane; IEA:UniProtKB-KW; GO:0005886; C:plasma membrane; IEA:UniProtKB-HAMAP; GO:0005524; F:ATP binding; IEA:UniProtKB-HAMAP; GO:0000287; F:magnesium ion binding; IEA:UniProtKB-HAMAP; GO:0008556; F:potassium-transporting ATPase activity; IEA:UniProtKB-HAMAP
cluster4568	2	N/A	N/A
cluster4569	2	N/A	N/A
cluster4570	2	Small heat shock protein C2	GO:0006950; P:response to stress; IEA:UniProtKB-KW
cluster4571	2	Phospholipase C 3	GO:0034480; F:phosphatidylcholine phospholipase C activity; IMP:MTBBASE; GO:0052008; P:disruption by symbiont of host cellular component; IDA:MTBBASE; GO:0008152; P:metabolic process; IMP:GOC; GO:0009405; P:pathogenesis; IMP:MTBBASE
cluster4572	2	N/A	N/A
cluster4573	2	Uncharacterized protein YhiI	GO:0016020; C:membrane; IEA:InterPro; GO:0009306; P:protein secretion; IEA:InterPro; GO:0055085; P:transmembrane transport; IEA:InterPro
cluster4574	2	Flavodoxin	GO:0009055; F:electron carrier activity; IEA:InterPro; GO:0010181; F:FMN binding; IEA:InterPro; GO:0005506; F:iron ion binding; IEA:InterPro; GO:0016491; F:oxidoreductase activity; IEA:InterPro; GO:0009399; P:nitrogen fixation; IEA:UniProtKB-KW
cluster4575	2	Na(+)/H(+) antiporter NhaD	GO:0016021; C:integral component of membrane; IEA:UniProtKB-KW; GO:0005886; C:plasma membrane; IEA:UniProtKB-KW; GO:0015297; F:antiporter activity; IEA:UniProtKB-KW; GO:0006814; P:sodium ion transport; IEA:UniProtKB-KW
cluster4576	2	Uncharacterized protein Rv2850c	GO:0005524; F:ATP binding; IEA:InterPro; GO:0016887; F:ATPase activity; IEA:InterPro
cluster4578	2	N/A	N/A
cluster4579	2	N/A	N/A
cluster4580	2	N/A	N/A
cluster4581	2	N/A	N/A
cluster4583	2	Dihydrolipoyllysine-residue acetyltransferase component of acetoin cleaving system	GO:0004742; F:dihydrolipoyllysine-residue acetyltransferase activity; IEA:UniProtKB-EC; GO:0045150; P:acetoin catabolic process; IEA:UniProtKB-UniPathway
cluster4584	2	N/A	N/A
cluster4585	2	N/A	N/A
cluster4586	2	Sensory/regulatory protein RpfC	GO:0016021; C:integral component of membrane; IEA:UniProtKB-KW; GO:0005886; C:plasma membrane; IEA:UniProtKB-KW; GO:0005524; F:ATP binding; IEA:UniProtKB-KW; GO:0000155; F:phosphorelay sensor kinase activity; IEA:InterPro; GO:0009405; P:pathogenesis; IEA:UniProtKB-KW; GO:0006355; P:regulation of transcription, DNA-templated; IEA:UniProtKB-KW; GO:0006351; P:transcription, DNA-templated; IEA:UniPro…
cluster4587	2	N/A	N/A
cluster4588	2	Uncharacterized protein XAC2079	N/A
cluster4590	2	GDP-L-fucose synthase {ECO:0000255|HAMAP-Rule:MF_00956}	GO:0005737; C:cytoplasm; IEA:UniProtKB-KW; GO:0050577; F:GDP-L-fucose synthase activity; IDA:EcoCyc; GO:0016853; F:isomerase activity; IEA:UniProtKB-KW; GO:0070401; F:NADP+ binding; IEA:UniProtKB-HAMAP; GO:0042351; P:'de novo' GDP-L-fucose biosynthetic process; IEA:UniProtKB-HAMAP; GO:0009242; P:colanic acid biosynthetic process; IEA:UniProtKB-UniPathway
cluster4591	2	Glutamate synthase [NADPH] small chain	GO:0051539; F:4 iron, 4 sulfur cluster binding; IEA:UniProtKB-KW; GO:0050660; F:flavin adenine dinucleotide binding; IEA:InterPro; GO:0004355; F:glutamate synthase (NADPH) activity; IEA:UniProtKB-EC; GO:0046872; F:metal ion binding; IEA:UniProtKB-KW; GO:0097054; P:L-glutamate biosynthetic process; IEA:UniProtKB-UniPathway
cluster4592	2	N/A	N/A
cluster4593	2	Uncharacterized protein y4eD	GO:0008889; F:glycerophosphodiester phosphodiesterase activity; IEA:InterPro; GO:0006071; P:glycerol metabolic process; IEA:InterPro; GO:0006629; P:lipid metabolic process; IEA:InterPro
cluster4594	2	Glutathione S-transferase	GO:0005737; C:cytoplasm; NAS:UniProtKB; GO:0004364; F:glutathione transferase activity; NAS:UniProtKB; GO:0008152; P:metabolic process; NAS:GOC
cluster4596	2	N/A	N/A
cluster4597	2	Serine acetyltransferase, plasmid	GO:0005737; C:cytoplasm; IEA:UniProtKB-KW; GO:0009001; F:serine O-acetyltransferase activity; IEA:UniProtKB-EC; GO:0019344; P:cysteine biosynthetic process; IEA:UniProtKB-UniPathway
cluster4598	2	Potassium-transporting ATPase A chain {ECO:0000255|HAMAP-Rule:MF_00275}	GO:0016021; C:integral component of membrane; IEA:UniProtKB-KW; GO:0005886; C:plasma membrane; IEA:UniProtKB-HAMAP; GO:0005524; F:ATP binding; IEA:UniProtKB-KW; GO:0008556; F:potassium-transporting ATPase activity; IEA:UniProtKB-HAMAP
cluster4600	2	pH-gated potassium channel KcsA	GO:0008076; C:voltage-gated potassium channel complex; IEA:InterPro; GO:0005249; F:voltage-gated potassium channel activity; IEA:InterPro
cluster4601	2	N/A	N/A
cluster4602	2	Cobalt-precorrin-5A hydrolase	GO:0016787; F:hydrolase activity; IEA:UniProtKB-KW; GO:0009236; P:cobalamin biosynthetic process; IEA:UniProtKB-UniPathway
cluster4603	2	Uncharacterized protein MT2645	N/A
cluster4604	2	Inner membrane protein YecN	GO:0016021; C:integral component of membrane; IEA:UniProtKB-KW; GO:0005886; C:plasma membrane; IEA:UniProtKB-KW
cluster4605	2	N/A	N/A
cluster4608	2	N/A	N/A
cluster4609	2	Carbonic anhydrase 2	GO:0004089; F:carbonate dehydratase activity; IDA:MTBBASE; GO:0042803; F:protein homodimerization activity; IPI:MTBBASE; GO:0008270; F:zinc ion binding; IDA:MTBBASE; GO:0015976; P:carbon utilization; IEA:InterPro; GO:0008152; P:metabolic process; IDA:GOC; GO:0051289; P:protein homotetramerization; IPI:MTBBASE
cluster4610	2	Tyrosine recombinase XerC {ECO:0000255|HAMAP-Rule:MF_01808}	GO:0005737; C:cytoplasm; IEA:UniProtKB-HAMAP; GO:0003677; F:DNA binding; IEA:UniProtKB-KW; GO:0009037; F:tyrosine-based site-specific recombinase activity; IEA:UniProtKB-HAMAP; GO:0007049; P:cell cycle; IEA:UniProtKB-KW; GO:0051301; P:cell division; IEA:UniProtKB-KW; GO:0007059; P:chromosome segregation; IEA:UniProtKB-HAMAP; GO:0006313; P:transposition, DNA-mediated; IEA:UniProtKB-HAMAP
Total protein	431
GO ID	Namespace	Name	p-value
GO:0008556	molecular_function	potassium-transporting ATPase activity	0.00631419
GO:0047806	molecular_function	cytochrome-c3 hydrogenase activity	0.0144872
GO:0033228	biological_process	cysteine export	0.0144872
GO:0034775	biological_process	glutathione transmembrane transport	0.0144872
GO:0008152	biological_process	metabolic process	0.0327037
Hypergeometric test result of GO enrichment (p-value < 0.05)

## Sheet: Table S7 Acidic stress-response
Physiological process	Name	Gene name	KS32			KS41
pH homeostasis			Locus tag	Organism	Similarity identify	Locus tag	Organism	Similarity identify
Low-affinity K+ transport system	Low-affinity potassium transport system protein Kup	kup	3-cds1066	Methylosinus trichosporium	89.81	3-cds463	Geobacter sulfurreducens	75.6
	Low-affinity potassium transport system protein Kup	kup	14-cds241	Methylocystis rosea	87.76	3-cds628	Methylobacter luteus	87.77
	voltage-gated potassium channel Kch	kch				1-cds221	Thiobacillus prosperus	67.45
	voltage-gated potassium channel Kch	kch				1-cds1435	Methyloglobulus morosus	78.66
	voltage-gated potassium channel Kch	kch				3-cds57	Methylobacter tundripaludum	83.71
	Trk system potassium uptake protein TrkA	trkA				3-cds58	Methylobacter tundripaludum	89.77
	Trk system potassium uptake protein TrkA	trkA	21-cds166	Methylocystis parvus	80.69	20-cds126	Methylobacter tundripaludum	91.81
	Trk system potassium uptake protein TrkH	trkH				20-cds127	Methylobacter tundripaludum	90.8
	Kef-type K+ transport systems	kefC				1-cds1946	Methylomonas methanica	85.74
	Kef- type potassium transporter	kefB	5-cds279	Verrucomicrobia bacterium LP2A	85.77
	Kef- type potassium transporter	kefB	11-cds12	Bradyrhizobium sp. Tv2a-2	77.62
	Kef- type potassium transporter	kefB	11-cds220	Bradyrhizobium sp. Tv2a-2	77.6
High-affinity K+ transport system	K+-transporting ATPase , subunit F	kdpF				20-cds64	Methyloglobulus morosus	93.72
	K+-transporting ATPase, subunit A [EC:3.6.3.12]	kdpA	3-cds749	Methylocystis parvus	87.78	20-cds63	Methylovulum miyakonense	90.84
	K+-transporting ATPase, subunit B [EC:3.6.3.12]	kdpB	3-cds748	Methylocystis parvus	89.81	20-cds62	Methylovulum miyakonense	96.92
	K+-transporting ATPase, subunit C [EC:3.6.3.12]	kdpC	3-cds747	Methylocystis sp. SB2	91.75	20-cds61	Methylovulum miyakonense	86.77
	Sensor histidine kinase KdpD [EC:2.7.13.3]	kdpD	3-cds746	Methylosinus sp. LW4	82.69	20-cds60	Methylovulum miyakonense	91.82
	Response regulators	ompR	3-cds745	Methylosinus sp. LW4	80.71	20-cds59	Methylovulum miyakonense	91.83
	Sensor histidine kinase KdpD [EC:2.7.13.3]	kdpD				1-cds1066	Methylomicrobium	86.75
	Response regulators	ompR				1-cds1065	Methylomicrobium	88.81
Producing buffer molecules	arginine decarboxylase [EC:4.1.1.19]	speA				4-cds288	Methylobacter tundripaludum	92.85
	spermidine synthase [EC:2.5.1.16]	speE				4-cds286	Methylobacter tundripaludum	92.86
	spermidine synthase [EC:2.5.1.16]	speE				1-cds803	Methylosarcina lacus	88.77
	aspartate 1-decarboxylase [EC:4.1.1.11]	panD				1-cds229	Methylobacter tundripaludum	96.9
	phosphatidylserine decarboxylase [EC:4.1.1.65]	psd	21-cds182	Methylocystis sp. ATCC 49242	94.84	1-cds1766	Methylobacter tundripaludum	89.79
Cation/anion transport	Sodium:proton antiporter		3-cds1028	Methylocystis sp. ATCC 49242	77.63	1-cds808	Methylobacter tundripaludum	85.7
	Sodium:proton antiporter		14-cds47	Methylocystis parvus	83.72	3-cds1100	Methylobacter tundripaludum	94.9
	Sodium:proton antiporter					3-cds270	Methylobacter tundripaludum	91.87
	Sodium:proton antiporter					3-cds271	Methylobacter sp. BBA5.1	89.75
	Sodium:proton antiporter					3-cds629	Methylosarcina lacus	89.79
	Na+/H+ antiporter NhaD					1-cds1069	Methylomicrobium album	84.78
	Chloride channel protein EriC					1-cds804	Methylomonas sp. FJG1	76.61
	Ca-activated chloride channel homolog	yfbK				3-cds330	Methylobacter tundripaludum	93.86
	Ca-activated chloride channel homolog	yfbK				3-cds331	Methylobacter tundripaludum	85.72
Heavy metal efflux systems
Heavy metal efflux pump, CzcA family	cobalt-zinc-cadmium resistance protein CzcA	czcA	5-cds220	Methylosinus sp. LW3	89.8	3-cds156	Methylomonas sp. LW13	94.87
	membrane fusion protein, cobalt-zinc-cadmium efflux system	czcB	5-cds219	Methylocystis sp. SC2	76.62	3-cds157	Methylovulum miyakonense	84.7
	outer membrane protein, cobalt-zinc-cadmium efflux system	czcC				3-cds158	Methylomonas sp. FJG1	84.75
	membrane fusion protein, cobalt-zinc-cadmium efflux system	czcB	11-cds41	Methylosinus sp. LW4	76.61	3-cds1452	Methylomonas sp. 11b	88.77
	cobalt-zinc-cadmium resistance protein CzcA	czcA	11-cds40	Methylocystis sp. LW5	87.78	3-cds1451	Methylomonas sp. LW13	93.86
	cobalt-zinc-cadmium resistance protein CzcA	czcA				3-cds149	Methylobacter tundripaludum	93.87
	cobalt-zinc-cadmium efflux system protein	czcD				1-cds135	Methylobacter tundripaludum	86.75
	CzcA family heavy metal efflux pump					1-cds1798	Thauera sp. MZ1T	55.45
	magnesium and cobalt transporter					1-cds1941	Methylobacter tundripaludum	94.84
RND transporter	outer membrane efflux protein	tolC	3-cds52	Burkholderia acidipaludis	68.48	4-cds62	Methylovulum miyakonense	73.58
	outer membrane efflux protein	tolC	3-cds255	Methylocystis sp. ATCC 49242	72.62	1-cds251	Methylobacter tundripaludum	88.78
	outer membrane efflux protein	tolC	3-cds673	Methylocystis sp. ATCC 49242	74.58	1-cds127	Methyloglobulus morosus	88.75
	outer membrane efflux protein	tolC	3-cds703	Methylocapsa acidiphila	74.59	1-cds897	Methylococcus capsulatus	74.58
	outer membrane efflux protein	tolC	3-cds838	Methylocystis sp. ATCC 49242	81.66	1-cds901	Methylobacter tundripaludum	85.76
	outer membrane efflux protein	tolC	5-cds90	Methylocystis sp. ATCC 49242	81.68	1-cds1013	Methylobacter tundripaludum	91.86
	outer membrane efflux protein	tolC	5-cds221	Methylosinus sp. PW1	79.67	1-cds1327	Methylobacter luteus	86.74
	outer membrane efflux protein	tolC	5-cds737	Methylosinus sp. LW4	74.61	1-cds1414	Methylomonas sp. FJG1	91.84
	outer membrane efflux protein	tolC	11-cds43	Methylocapsa aurea	74.59	1-cds1527	Syntrophus aciditrophicus	68.5
	outer membrane efflux protein	tolC	11-cds42	Methylocystaceae	71.55	1-cds1884	Methylovulum miyakonense	94.89
	outer membrane efflux protein	tolC	11-cds184	Methylocapsa acidiphila	77.62	3-cds110	Methylococcus capsulatus	83.7
	outer membrane efflux protein	tolC	11-cds150	Methylosinus sp. LW3	71.57	3-cds158	Methylomonas sp. FJG1	84.75
	outer membrane efflux protein	tolC	14-cds264	Methylocystaceae	76.57	3-cds321	Methylomicrobium album	87.75
	outer membrane efflux protein	tolC	21-cds6	Methylosinus sp. LW4	74.62	3-cds722	Rhodospirillales bacterium URHD0088	73.58
	outer membrane efflux protein	tolC				3-cds880	Methylococcus capsulatus	62.42
	membrane fusion protein, multidrug efflux system	acrA	3-cds832	Methylocystis sp. ATCC 49242	86.75	1-cds252	Methylobacter tundripaludum	88.8
	multidrug efflux pump	acrB	3-cds831	Methylocystis sp. ATCC 49242	91.83	1-cds253	Methylobacter tundripaludum	95.89
	membrane fusion protein, multidrug efflux system	acrA	14-cds263	Methylosinus sp. LW4	73.53	1-cds1525	Desulfobacca acetoxidans	73.58
	multidrug efflux pump	acrB	14-cds262	Methylocystis sp. LW5	82.69	1-cds1526	Candidatus Accumulibacter phosphatis	86.74
	membrane fusion protein, multidrug efflux system	acrA	11-cds354	Methylocystis sp. SC2	75.61	4-cds63	Methylovulum miyakonense	76.6
	multidrug efflux pump	acrB	11-cds353	Methylocystis parvus	86.73	4-cds64	Methylovulum miyakonense	90.78
	membrane fusion protein, multidrug efflux system	acrA	21-cds5	Methylocystaceae	75.59	1-cds1886	Methylomonas sp. 11b	84.79
	multidrug efflux pump	acrB	21-cds4	Methylocystis sp. LW5	83.69	1-cds1885	Methylomonas sp. MK1	97.95
	membrane fusion protein, multidrug efflux system	acrA				3-cds109	Methylococcus capsulatus	80.67
	multidrug efflux pump	acrB				3-cds108	Methylomonas methanica	89.79
	membrane fusion protein, multidrug efflux system	acrA				3-cds150	Methylosarcina fibrata	78.64
	membrane fusion protein, multidrug efflux system	acrA				3-cds323	Methyloglobulus morosus	91.84
	membrane fusion protein, multidrug efflux system	acrA				3-cds877	Methylococcus capsulatus	70.51
	multidrug efflux pump	acrB				3-cds879	Chthoniobacter flavus	81.66
	transcriptional regulator		11-cds352	Methylocystis sp. ATCC 49242	80.71
	acriflavin resistance protein					1-cds2106	Methylobacter tundripaludum	90.83
	outer membrane protein, multidrug efflux system	oprM				1-cds1527	Syntrophus aciditrophicus	68.5
	multidrug efflux pump	mexK				1-cds1885	Methylomonas sp. MK1	97.95
	membrane fusion protein, multidrug efflux system	mdtA	5-cds738	Methylocystis sp. SC2	75.63	1-cds130	Methyloglobulus morosus KoM1	79.7
	multidrug efflux pump	mdtB	5-cds739	Methylocystis sp. ATCC 49242	86.75	1-cds129	Methyloglobulus morosus	91.82
	multidrug efflux pump	mdtC	5-cds740	Methylocystis sp. ATCC 49242	84.7	1-cds128	Methyloglobulus morosus	90.81
	MFS transporter, DHA2 family, multidrug resistance protein	emrB	11-cds9	Methylocystis sp. ATCC 49242	76.64	3-cds403	Methylobacter tundripaludum	92.86
	membrane fusion protein, multidrug efflux system	emrA	11-cds11	Methylocystis sp. ATCC 49242	79.65
	membrane fusion protein, multidrug efflux system	mdtA	11-cds44	Methylocapsa acidiphila	81.64
	multidrug efflux pump	mdtB	11-cds45	Methyloferula stellata	85.74
	multidrug efflux pump	mdtC	11-cds46	Methyloferula stellata	81.66
	MFS transporter, DHA2 family, multidrug resistance protein	emrB	3-cds672	Methylocystis sp. ATCC 49242	76.64	1-cds902	Methylobacter tundripaludum	91.8
	membrane fusion protein, multidrug efflux system	emrA	3-cds674	Methylocystis sp. ATCC 49242	77.63	1-cds900	Methylobacter tundripaludum	87.74
	membrane fusion protein, multidrug efflux system	emrA	3-cds701	Beijerinckia mobilis	83.72	1-cds1416	Methylobacter luteus	87.76
	MFS transporter, DHA2 family, multidrug resistance protein	emrB	3-cds702	Methyloferula stellata	82.7	1-cds1417	Methylosarcina lacus	91.86
	small multidrug resistance pump	emrE				3-cds261	Desulfatibacillum	93.8
	multidrug resistance protein MdtO	mdtO				1-cds1011	Methylobacter tundripaludum	87.82
	membrane fusion protein, multidrug efflux system	mdtN				1-cds1012	Methylobacter tundripaludum	95.89
	Predicted Co/Zn/Cd cation transporters					4-cds33	Methylobacter tundripaludum	89.78
	Cd2+/Zn2+-exporting ATPase [EC:3.6.3.3 3.6.3.5]	ZntA	5-cds512	Methylocystis parvus	79.66	1-cds283	Methylobacter tundripaludum	90.84
			21-cds245	Rhizobium sp. NT-26	84.74
	heavy metal transport/detoxification protein (fragment), partial					20-cds52	Methylomicrobium alcaliphilum	80.68
Heavy metal resistance
Copper resistance	Cu(I)/Ag(I) efflux system membrane protein CusA/SilA	cusA				1-cds1325	Methylosarcina fibrata	94.88
	membrane fusion protein, Cu(I)/Ag(I) efflux system	cusB				1-cds1326	Methylobacter luteus	81.7
	Copper resistance protein, CopA	copA				1-cds1347	Methylosarcina fibrata	88.79
	Copper resistance protein, CopA	copA				1-cds1389	Methylomicrobium buryatense	82.67
	Copper resistance protein, CopA	copA				3-cds1075	Methylobacter tundripaludum	91.84
	Copper resistance protein, CopA	copA	14-cds98	Methylocystis sp. ATCC 49242	80.7	1-cds1289	Methylomicrobium alcaliphilum	88.79
	Copper resistance protein CopC	copC	14-cds172	Methylocystis sp. ATCC 49242	81.72	1-cds2036	Methylobacter tundripaludum	84.77
	Copper resistance protein CopD	copD	14-cds173	Methylocystis sp. ATCC 49242	73.6	1-cds2037	Methylobacter tundripaludum	90.84
	Copper resistance protein CopD	copD	3-cds510	Methylocystis parvus	72.61
	Copper resistance protein CopC	copC	3-cds511	Methylocystis sp. ATCC 49242	68.53
	Cu2+-exporting ATPase [EC:3.6.3.4]	copB	14-cds275	Methylocystis sp. ATCC 49242	82.72
Arsenic resistance	arsenite transporter	arsB				4-cds68	Methylobacter tundripaludum	93.85
	arsenate reductase [EC:1.20.4.1]	arsC	11-cds190	Magnetospirillum magneticum	87.79	4-cds70	Methylobacter tundripaludum	94.89
	arsenite-transporting ATPase [EC:3.6.3.16]	arsA	11-cds191	Methylocystis sp. ATCC 49242	90.84	4-cds71	Methylobacter sp. BBA5.1	91.86
	arsenic resistance operon repressor	arsD	11-cds192	Methyloversatilis sp. NVD	88.81	4-cds72	Methylosarcina lacus	93.89
	arsenite transporter	arsB	5-cds477	Methylocystis sp. ATCC 49242	96.91
	arsenate reductase [EC:1.20.4.1]	arsC	5-cds478	Methylocystis parvus	91.79
	arsenite-transporting ATPase [EC:3.6.3.16]	arsA	21-cds234	Halomonas boliviensis	80.69
	arsenic resistance operon repressor	arsD	21-cds233	Leptospirillum sp. Group IV 'UBA BS'	57.37
	ArsC family transcriptional regulator	arsC	3-cds495	Thioalkalivibrio sp. AKL11	67.42	4-cds73	Methylosarcina lacus	96.93
	ArsC family transcriptional regulator	arsC	3-cds994	Methylosinus sp. LW4	80.64	3-cds247	Methylobacter tundripaludum	93.84
	ArsC family transcriptional regulator	arsC	3-cds995	Methylosinus sp. LW4	73.57
	ArsR family transcriptional regulator	arsR	3-cds515	Methylocystis parvus	86.75	4-cds74	Methylosarcina lacus	90.82
	ArsR family transcriptional regulator	arsR	21-cds249	Rhodopseudomonas palustris	82.69	4-cds75	Methylosarcina fibrata	90.81
	ArsR family transcriptional regulator	arsR	5-cds479	Ochrobactrum sp. CDB2	85.72
	Arsenic resistance protein ArsB / arsenite transporter	arsB	21-cds235	Pseudomonas aeruginosa	91.8	3-cds142	Methylobacter tundripaludum	95.89
	Arsenic resistance protein ArsB / arsenite transporter	arsB				4-cds68	Methylobacter tundripaludum	93.85
	ATP-dependent Clp protease ATP-binding subunit ClpB	clpB	11-cds343	Methylocystis sp. ATCC 49242	95.89	4-cds150	Methylobacter tundripaludum	95.9
	ATP-dependent Clp protease ATP-binding subunit ClpA	clpA	3-cds1146	Methylocystis sp. ATCC 49242	94.88	4-cds261	Methylobacter tundripaludum	95.9
	ATP-dependent Clp protease adaptor protein ClpS	clpS	3-cds1147	Methylocystis parvus	96.91	4-cds262	Methylobacter tundripaludum	93.9
	ATP-dependent Clp protease ATP-binding subunit ClpX	clpX	14-cds27	Methylocystis sp. ATCC 49242	98.96	1-cds1909	Methylobacter tundripaludum	95.87
	ATP-dependent Clp protease ATP-binding subunit ClpX	clpX				3-cds591	Methylobacter tundripaludum	96.92
	ATP-dependent Clp protease, protease subunit [EC:3.4.21.92]	clpP	5-cds771	Methylocystis sp. ATCC 49242	98.91	3-cds590	Methylosarcina fibrata	94.88
	aspartate-semialdehyde dehydrogenase	asd	5-cds377	Methylosinus trichosporium	93.88	20-cds172	Methylobacter tundripaludum	93.89
	formamidopyrimidine-DNA glycosylase [EC:3.2.2.23 4.2.99.18]		3-cds763	Methylosinus sp. PW1	77.69	1-cds2095	Methylobacter tundripaludum	92.82
Tellurite resistance	Tellurite resistance protein		11-cds87	Allochromatium vinosum	56.38
	Tellurite resistance protein TerB	terB	14-cds90	Methylosinus sp. LW4	78.66	3-cds592	Methylobacter tundripaludum	93.84
	Tellurite resistance protein TerB	terB				3-cds966	Methylobacter tundripaludum	98.88
	Tellurium resistance protein TerD	terD				3-cds956	Methylovulum miyakonense	94.86
	Tellurium resistance protein TerD	terD				3-cds957	Methylobacter tundripaludum	96.88
	Tellurium resistance protein TerZ	terZ				3-cds958	Methylovulum miyakonense	89.79
Mercury resistance	MerR family transcriptional regulator, partial	merR	5-cds792	Methylosinus sp. LW3	97.94	1-cds1708	Methylobacter luteus	84.73
	Mercuric ion transport protein	merT	5-cds793	Methylocystis rosea	90.8	1-cds1709	Methyloglobulus morosus	89.82
	Periplasmic mercuric ion binding protein	merP	5-cds794	Methylocystis sp. ATCC 49242	89.79
	Mercuric reductase [EC:1.16.1.1]	merA	5-cds795	Methylocystis rosea	92.86
Molybdate resistance	molybdate transport system regulatory protein	modE				1-cds17	Methylobacter whittenburyi	80.7
	molybdate transport system regulatory protein	modE				1-cds18	Methylobacter tundripaludum	90.83
	molybdate transport system ATP-binding protein [EC:3.6.3.29]	modC				1-cds19	Methylobacter tundripaludum	91.84
	molybdate transport system substrate-binding protein	modA				1-cds21	Methylobacter tundripaludum	84.73
	molybdate transport system permease protein	modB				1-cds22	Methylobacter	89.82
	molybdate transport system ATP-binding protein [EC:3.6.3.29]	modC				1-cds23	Methylobacter	89.79
Non-specific function	Hypothetical protein	cpxP				1-cds1531	Methylomonas methanica	80.59
	Thiopurine S-methyltransferase					4-cds123	Methylomicrobium buryatense	81.7
	repressor LexA [EC:3.4.21.88]					4-cds270	Methylomonas methanica	86.76
Chaperones and folding catalysts
	acid stress chaperone HdeA	hdeA				1-cds1259	Thiocapsa marina	60.39
	hypothetical protein	hdeA				3-cds467	Methylobacter tundripaludum	87.75
	molecular chaperone DnaK	dnaK				1-cds1343	Methylobacter tundripaludum	96.93
	molecular chaperone DnaK	dnaK				1-cds2151	Methylobacter luteus	93.88
	molecular chaperone DnaK	dnaK				3-cds1153	Methylobacter tundripaludum	89.81
	DnaK suppressor protein	dksA	204-cds71	Methylosinus trichosporium	94.87
	molecular chaperone DnaJ		11-cds357	Methylocystis sp. SB2	90.84
	molecular chaperone DnaK	dnaK	11-cds355	Methylocystis sp. ATCC 49242	97.92	1-cds82	Methylobacter	95.9
	chaperonin GroEL, 10 kDa chaperonin	groS	3-cds171	Methylocystis sp. ATCC 49242	98.96	3-cds921	Methyloglobulus morosus	97.95
	chaperonin GroEL, 60 kDa chaperonin 1	groL	3-cds170	Methylocystis rosea	95.89	3-cds922	Methyloglobulus morosus	98.95
Hopanoid biosynthesis
	Hopene-associated glycosyltransferase HpnB	hpnB
	hydroxysqualene synthase [EC:4.2.3.156]	hpnC
	presqualene diphosphate synthase [EC:2.5.1.103]	hpnD	3-cds573	Methylocystis sp. ATCC 49242	79.72	1-cds2032	Methylobacter tundripaludum	90.84
	hydroxysqualene dehydroxylase [EC:1.17.8.1]	hpnE	3-cds574	Methylocystis sp. ATCC 49242	77.66
	squalene-hopene cyclase	sqhC	3-cds575	Methylosinus sp. LW4	76.66	1-cds2033	Methylobacter tundripaludum	90.83
	hopanoid-associated phosphorylase HpnG	hpnG	3-cds576	Methylosinus sp. LW4	81.72	1-cds2034	Methylobacter tundripaludum	80.66
	hopanoid biosynthesis associated radical SAM protein HpnH	hpnH	3-cds577	Methylocystis sp. ATCC 49242	86.79	1-cds2031	Methylovulum miyakonense	95.89
	hopanoid biosynthesis associated RND transporter like protein HpnN	hpnN	3-cds578	Methylocystis sp. ATCC 49242	66.55	4-cds226	Rhodospirillales bacterium URHD0088	67.5
	hopanoid biosynthesis associated RND transporter like protein HpnN	hpnN				4-cds293	Methylosarcina lacus	90.85
	hopanoid biosynthesis associated RND transporter like protein HpnN	hpnN				1-cds119	Methylobacter tundripaludum	86.74
	hopanoid-associated sugar epimerase	hpnA	3-cds579	Methylocystis sp. ATCC 49242	91.83	4-cds295	Methylobacter luteus	94.91
	hopanoid-associated sugar epimerase	hpnA				1-cds1027	Methylobacter tundripaludum	79.64
	hopanoid biosynthesis associated membrane protein	hpnM				1-cds1616	Methylobacter tundripaludum	86.73
	hopanoid biosynthesis associated membrane protein	hpnM				1-cds2030	Methylobacter tundripaludum	93.83
	hopanoid biosynthesis associated membrane protein	hpnM				3-cds408	Methylobacter tundripaludum	85.71
	hopanoid biosynthesis associated protein HpnK	hpnK				3-cds712	Desulfovibrio sp. X2	56.41
	cyclopropane fatty acyl phospholipid synthase	cfa				1-cds325	Methylovulum miyakonense	92.83
	Starvation-inducible outer membrane lipoprotein	slp				1-cds1621	Methylobacter tundripaludum	81.68
Oxdiative stress
Catalase-peroxidase	catalase-peroxidase [EC:1.11.1.21]	katG	5-cds521	Methylosinus sp. LW4	88.79
	peroxidase					3-cds780	Nitrosospira multiformis	82.69
	cytochrome c peroxidase [EC:1.11.1.5]		3-cds1163	Methylocystis sp. SB2	78.66	20-cds140	Methylomarinum vadi	78.61
	cytochrome c peroxidase [EC:1.11.1.5]		5-cds610	Methylocystis sp. ATCC 49242	77.65	1-cds832	Methylomonas methanica	90.84
	cytochrome c peroxidase [EC:1.11.1.5]		11-cds40	Methylocystis sp. LW5	87.78	3-cds473	Methylomicrobium album	84.75
	cytochrome c peroxidase [EC:1.11.1.5]		14-cds166	Methylocystis parvus	84.74
	cytochrome B6					1-cds887	Methylomicrobium agile	76.68
	cytochrome C, partial					1-cds594	Methylocaldum szegediense	75.63
	thiol peroxidase, atypical 2-Cys peroxiredoxin [EC:1.11.1.15]	tpx				3-cds647	Methylosarcina lacus	90.78
	uncharacterized peroxidase-related enzyme					1-cds698	Methylobacter	92.86
	chloroperoxidase					1-cds578	Mesorhizobium loti	93.84
	glutathione peroxidase		3-cds58	Methylocystis sp. ATCC 49242	83.69
Superoxide dismutase	superoxide dismutase, Fe-Mn family [EC:1.15.1.1]	sodA	14-cds191	Methylocystaceae	93.87	3-cds241	Methylosarcina lacus	96.92
Bacterioferritin	bacterioferritin [EC:1.16.3.1]	bfr	204-cds74	Methylocystis sp. SC2	89.83	3-cds462	Methylomonas methanica	92.85
	bacterioferritin [EC:1.16.3.1]	bfr				3-cds995	Methylobacter tundripaludum	96.89
	bacterioferritin [EC:1.16.3.1]	bfr				3-cds1241	Methyloglobulus morosus	96.85
Peroxiredoxin	peroxiredoxin Q/BCP [EC:1.11.1.15]	bcp	11-cds209	Methylocella silvestris	80.68	1-cds396	Methylobacter tundripaludum	91.78
	peroxiredoxin Q/BCP [EC:1.11.1.15]	bcp	5-cds140	Methylocystis parvus	83.77
	peroxiredoxin Q/BCP [EC:1.11.1.15]	bcp	3-cds263	Sphingomonas	51.37
Hydroperoxide reductase	peroxiredoxin (alkyl hydroperoxide reductase subunit C) [EC:1.11.1.15]	ahpC				1-cds1297	Methylomicrobium buryatense	98.91
	alkyl hydroperoxidase					1-cds580	Rhizobium sp. CF097	89.81
	alkyl hydroperoxide reductase		5-cds791	Methylocystis sp. SC2	82.68	20-cds96	Methylosarcina lacus	88.78
	alkyl hydroperoxide reductase		11-cds169	Methylocystis rosea	83.74	1-cds51	Methylobacter tundripaludum	89.78
	osmotically inducible protein C	osmC	21-cds246	Rubellimicrobium mesophilum	89.81	4-cds84	Methylobacter luteus	95.89
Hemerythrin	hemerythrin					4-cds249	Methylobacter luteus	92.78
	hemerythrin					1-cds97	Methylobacter luteus	90.85
	diguanylate cyclase					3-cds727	Candidatus Accumulibacter phosphatis	71.5

## Sheet: Table S8. CRISPRs
CRISPRs loci
KS41	CRISPR begin	CRISPR end	CRISPR length (bp)	DR length	No. of spacers
1_Crispr_1	785607	785886	279	23	4
1_Crispr_3	1971526	1977107	5581	29	91
1_PossibleCrispr_2	1167757	1167969	212	42	2
1_PossibleCrispr_4	2377684	2377784	100	32	1
3_Crispr_1	1389241	1393734	4493	37	63
CRISPR-cas
Name	Locus_tag	Best hitted Organism	Similarity;identity	NRM 2011
CRISPR-associated endonuclease/helicase Cas3 [EC:3.1.-.- 3.6.4.-]	1-cds1745	Methylovulum miyakonense	94;91	type I-E
CRISPR system Cascade subunit CasA (cse1)	1-cds1746	Methylovulum miyakonense	53;40
CRISPR system Cascade subunit CasB (cse2)	1-cds1747	Methylovulum miyakonense	62;51
CRISPR system Cascade subunit CasC (cas7)	1-cds1748	Desulfococcus oleovorans	76;63
CRISPR system Cascade subunit CasD (cas5)	1-cds1749	Methylovulum miyakonense	94;92
CRISPR system Cascade subunit CasE (cas6e)	1-cds1750	delta proteobacterium NaphS2	67;52
CRISPR-associated protein Cas1	1-cds1760	Methylobacter marinus	96;93
CRISPR-associated protein Cas2	1-cds1761	Methylobacter luteus	93;87
CRISPR-associated protein Cas6	3-cds1221	Methylobacter whittenburyi	86;77	type III-A
CRISPR-associated protein Csx1	3-cds1222	Methylobacter whittenburyi	90;83
CRISPR-associated protein Csm1 (cas10)	3-cds1223	Methylomicrobium buryatense	84;77
CRISPR-associated protein Csm2	3-cds1224	Leptospirillum ferrodiazotrophum	55;40
CRISPR-associated protein Csm3	3-cds1225	Methylosarcina lacus	86;78
CRISPR-associated protein Csm4	3-cds1228	Methylosarcina lacus	80;71
CRISPR-associated protein Csm5	3-cds1229	Methylomicrobium buryatense	77;64
CRISPR-associated protein Csx16	3-cds1230	Methylomicrobium	82;69
CRISPR-associated protein Cas2	3-cds1234	Methylobacter whittenburyi	95;93
CRISPR-associated protein Cas1	3-cds1235	Methylobacter whittenburyi	91;85
CRISPR-associated protein Cas2	3-cds1236	Methylobacter whittenburyi	87;80
CRISPR-associated protein Cas2	3-cds1237	Methylobacter whittenburyi	91;83
